# Supplementary material for: Transcriptomic Analysis of Avocado Hass (Persea americana Mill) in the Interaction System Fruit-Chitosan-Colletotrichum
Source: Front Plant Sci. 2017 Jun 8;8:956. doi: 10.3389/fpls.2017.00956 (PMC5462954; doi:10.3389/fpls.2017.00956)
Supplement: Supplementary file 1 [file DataSheet1.XLSX]

## Sheet: Hoja1
		Table A1. Primers employed in real-time PCR assay
Avocado Unigene TAD	Avocado Unigene TFH	Gene ID	Descripción	Forward primer 5' to 3'	Reverse primer 5' to 3'	Product size
UN02803	PA10000364	Avfad12	avocado ∆(12) fatty acid desaturase	AACGCAGGCAGCACTTTC	GAGCAGCTGGCTTTAACATCATTC	74
UN27536	--	Avox	Unigen avocado transcriptome drymifolia with no homology to A. thaliana	GAACCACTCCTGTCGAATGGAA	GGGCCCATACAATCATAATCCAGA	92
UN28880	--	Fls	flavonol synthase	GCCCACACGGACATGAGT	GGCCACCAGTTCCCATCTTTC	86
UN29560	--	Erf	ethylene response factor	GAAGCTGCTCTGCGTTTCAG	GGCATTGGTTGCTGGATTCTG	77
UN30532	--	4Cl	4-coumarate:CoA ligase	GGCGGGTTCGGAAGAAACAC	GCCCTCCCATCATACTGGATTC	68
UN37342	PA10053717	Wrky22	transcription factor WRKY	CCCTTGGATAAGGAGAGCCTTTA	CGTGAGGTGCCTGCAGAAG	91
UN42782	PA10002664	Chs	Chalcone synthase	GCCTCACTTTCCACCTTCTCAAG	GCCTCCACAAGACTCTTCTCA	73
UN59130	PA10079021	Nb-arc	Protein NB-ARC domain, PR	CCCAACACCAGCTCTAACGA	TCCCAGTGGGATTTATGGTGAA	109
UN69179	PA10048435	Avfae1	avocado fatty acid elongase	CCGGCTTCAGGAGAGGAA	GGCGGAGGTGTTCAAGTCA	65
UN55765	--	Actin	Control gene	AGCTCCTCCTGAACGTAAATACAG	GACGCTCTTCCGATCTTGGA	85
