# Supplementary material for: Transcriptomic Analysis of Avocado Hass (Persea americana Mill) in the Interaction System Fruit-Chitosan-Colletotrichum
Source: Front Plant Sci. 2017 Jun 8;8:956. doi: 10.3389/fpls.2017.00956 (PMC5462954; doi:10.3389/fpls.2017.00956)
Supplement: Supplementary file 3 [file DataSheet3.xlsx]

## Sheet: addfile3
Table S3. Functional Classification SuperViewer GO of up- and down-regulated unigenes of all treatments. Taking the unigenes with homology to arabidopsis and differentially expressed from expression analysis using the avocado fruit hass transcriptome (TFH). The values represent the number of locus of A. thaliana that are within that GO classification. P-values > 0.05 are printed red. A locus can …
Categories	Name	Time 0								Time 1								Time 69								Time 24
		Up-regulated				Down- Regulated				Up-regulated				Down- Regulated				Up-regulated				Down- Regulated				Up-regulated				Down- Regulated
		P	Q	QP		P	Q	QP		P	Q	QP		P	Q	QP		P	Q	QP		P	Q	QP		P	Q	QP		P	Q	QP
Biological process	other cellular processes (nr. in set: 11377)	28	250	149		9	63	72		165	247	57		114	143	17		4	12	11		--	--	3		35	13	248		52	20	156
	other metabolic processes (nr. in set: 10251)	24	229	133		5	57	60		158	233	55		103	133	19		2	12	9		--	--	3		27	11	214		44	17	141
	response to stress (nr. in set: 3915)	27	133	92		4	31	38		103	153	43		63	74	13		4	10	9		2	--	3		23	7	151		32	14	84
	unknown biological processes (nr. in set: 8102)	22	98	76		1	21	14		69	103	26		28	43	5		2	4	4		2	1	4		13	5	129		11	7	48
	response to abiotic or biotic stimulus (nr. in set: 3763)	24	130	91		2	29	42		96	147	41		61	80	11		3	10	9		--	--	2		25	7	128		27	10	76
	other biological processes (nr. in set: 3757)	21	114	77		3	35	39		88	131	30		65	74	16		1	7	7		--	2	2		16	7	123		31	19	75
	transport (nr. in set: 2999)	9	70	48		2	20	20		39	70	10		37	50	6		1	1	7		--	1	--		11	3	95		12	7	52
	developmental processes (nr. in set: 3573)	5	58	42		--	20	31		45	65	18		33	45	1		--	4	7		--	--	1		10	4	75		13	5	39
	protein metabolism (nr. in set: 4010)	6	61	43		--	10	16		41	64	13		26	32	2		2	5	5		--	--	1		8	5	60		12	2	38
	cell organization and biogenesis (nr. in set: 3333)	9	49	33		2	22	19		31	48	10		26	26	1		1	5	6		--	--	1		9	6	55		12	4	53
	signal transduction (nr. in set: 1583)	10	67	50		1	12	15		49	72	24		24	24	3		2	3	2		--	--	1		6	2	51		12	6	27
	transcription,DNA-dependent (nr. in set: 2191)	4	78	35		1	14	13		41	66	14		23	37	5		--	--	--		--	--	--		3	--	50		7	5	22
	electron transport or energy pathways (nr. in set: 615)	5	42	16		--	3	4		19	19	14		--	5	--		--	2	1		--	--	2		--	1	20		10	2	16
	DNA or RNA metabolism (nr. in set: 793)	--	1	1		--	--	--		3	6	--		--	--	--		--	--	--		--	--	--		1	1	10		--	--	6
Molecular function	unknown molecular functions (nr. in set: 7873)	28	113	84		1	22	21		79	114	34		31	43	4		1	3	2		4	1	7		15	4	140		11	10	52
	other binding (nr. in set: 3066)	6	49	32		2	14	17		27	54	12		43	54	5		3	2	4		--	--	--		15	2	57		10	6	32
	hydrolase activity (nr. in set: 2290)	6	34	31		3	11	11		34	51	11		26	28	11		1	4	6		--	--	--		7	5	51		3	1	19
	protein binding (nr. in set: 2084)	3	49	28		--	16	17		32	46	7		29	35	5		1	1	--		--	1	--		8	1	49		5	4	34
	other enzyme activity (nr. in set: 1848)	5	45	27		1	20	23		40	51	12		28	24	4		1	4	2		--	2	1		17	1	42		20	11	30
	transferase activity (nr. in set: 2223)	4	39	27		2	15	17		30	51	11		19	36	3		1	2	--		--	--	--		9	3	39		11	2	34
	transcription factor activity (nr. in set: 1670)	3	57	28		1	12	16		32	59	11		21	37	2		--	--	--		--	--	--		3	--	39		7	4	21
	DNA or RNA binding (nr. in set: 2592)	1	46	28		1	12	12		33	53	7		15	26	1		--	--	--		--	--	--		3	--	35		7	4	20
	kinase activity (nr. in set: 1279)	1	19	16		--	9	8		12	29	6		16	26	1		--	--	1		--	--	--		2	1	30		5	2	15
	transporter activity (nr. in set: 1168)	4	22	12		1	9	16		9	18	2		14	26	2		--	1	5		--	1	--		7	5	26		5	3	16
	other molecular functions (nr. in set: 513)	1	5	5		--	2	3		3	9	--		5	5	1		--	--	--		--	--	--		1	--	17		3	1	4
	nucleotide binding (nr. in set: 838)	--	8	6		--	2	3		8	16	1		8	8	--		--	1	--		--	--	--		--	1	13		1	1	7
	nucleic acid binding (nr. in set: 1128)	--	10	5		--	7	5		7	13	3		5	10	--		--	--	1		--	--	--		1	--	9		3	--	4
	structural molecule activity (nr. in set: 457)	--	4	1		--	2	--		3	1	--		2	1	--		--	--	--		--	--	--		--	--	4		--	--	1
	receptor binding or activity (nr. in set: 141)	--	1	1		--	--	1		--	3	--		1	4	--		--	--	--		--	--	--		--	--	1		--	--	--
Cellular component	nucleus (nr. in set: 9473)	19	189	112		3	44	47		119	212	41		67	99	9		--	7	4		3	2	5		12	7	200		34	14	88
	other cytoplasmic components (nr. in set: 6029)	20	127	81		2	33	40		81	109	28		56	78	15		3	8	9		--	3	2		27	10	143		33	11	86
	other intracellular components (nr. in set: 4274)	10	88	44		1	18	20		46	57	16		9	46	4		1	5	7		--	--	1		8	9	86		21	6	58
	chloroplast (nr. in set: 3962)	8	73	42		2	16	20		39	45	12		34	43	1		1	7	8		--	--	1		11	7	80		13	8	54
	plasma membrane (nr. in set: 3263)	14	60	50		1	20	29		50	76	11		45	62	3		--	6	9		--	--	2		12	9	76		19	8	52
	other membranes (nr. in set: 2860)	12	71	37		1	15	23		41	56	13		33	43	5		1	5	10		--	1	1		18	8	73		15	7	43
	extracellular (nr. in set: 2804)	11	39	35		2	19	15		38	60	12		35	32	9		5	5	9		--	--	--		19	3	57		14	10	34
	mitochondria (nr. in set: 3565)	6	58	32		--	11	10		26	38	12		19	22	--		1	3	2		1	--	3		7	3	43		8	4	27
	other cellular components (nr. in set: 1036)	10	32	24		1	7	8		26	30	8		30	18	3		--	5	6		--	--	1		3	4	33		9	2	17
	cytosol (nr. in set: 1693)	9	33	25		1	11	9		32	41	16		13	15	5		2	5	3		--	--	2		4	3	32		15	5	25
	plastid (nr. in set: 1382)	--	31	14		--	6	4		17	16	3		11	15	1		--	--	--		--	--	--		3	1	29		6	2	20
	cell wall (nr. in set: 584)	7	15	8		2	6	3		16	19	2		13	12	3		--	4	5		--	--	1		4	3	21		5	4	11
	unknown cellular components (nr. in set: 2274)	3	14	12		--	2	1		10	15	4		1	5	1		--	2	--		--	--	--		--	--	16		2	1	3
	Golgi apparatus (nr. in set: 927)	7	18	13		--	8	9		16	19	8		4	12	3		--	3	1		--	--	1		1	1	15		7	2	17
	ER (nr. in set: 547)	1	4	5		--	2	6		9	7	4		4	7	1		--	--	5		--	--	1		2	3	9		1	2	9
	ribosome (nr. in set: 446)	--	5	--		--	1	--		2	--	--		1	1	--		--	--	--		--	--	--		1	--	3		--	1	1
