# Supplementary material for: Transcriptomic Analysis of Avocado Hass (Persea americana Mill) in the Interaction System Fruit-Chitosan-Colletotrichum
Source: Front Plant Sci. 2017 Jun 8;8:956. doi: 10.3389/fpls.2017.00956 (PMC5462954; doi:10.3389/fpls.2017.00956)
Supplement: Supplementary file 4 [file DataSheet4.xlsx]

## Sheet: Description
Description
Additional file 4: Plant MetGenMAP provides a tool to identify enriched GO terms from a list of up- and/or down-regulated genes under a specific experimental condition. In each of the spreadsheets in this additional file enriched GO terms of all conditions shown. Taking the unigenes with homology to arabidopsis and differentially expressed from expression analysis using the avocado fruit hass tra…

## Sheet: P_0
Gene Ontology term	up-regulated						down-regulated
	Cluster frequency	Genome frequency of use	Raw P-value	Corrected P-value	Genes annotated to the term		Cluster frequency	Genome frequency of use	Raw P-value	Corrected P-value	Genes annotated to the term
sulfur metabolic process	There were no GO nodes exceeding the p-value cutoff of 0.05						2 out of 9 genes, 22.2%	87 out of 27235 genes, 0.3%	0.00035	0.04	AT3G25900, AT4G21990

## Sheet: P_1
Terms from the Process Ontology with p-value <= 0.05									analsis FDR 0.05
Gene Ontology term	up-regulated						down-regulated
	Cluster frequency	Genome frequency of use	Raw P-value	Corrected P-value	Genes annotated to the term		Cluster frequency	Genome frequency of use	Raw P-value	Corrected P-value	Genes annotated to the term
peptidyl-proline modification	4 out of 312 genes, 1.3%	11 out of 27235 genes, 0.0%	5.23e-06	0	AT5G66060, AT3G28480, AT1G20270, AT3G28490
peptidyl-proline hydroxylation to 4-hydroxy-L-proline	4 out of 312 genes, 1.3%	11 out of 27235 genes, 0.0%	5.23e-06	0	AT5G66060, AT3G28480, AT1G20270, AT3G28490
4-hydroxyproline metabolic process	4 out of 312 genes, 1.3%	11 out of 27235 genes, 0.0%	5.23e-06	0	AT5G66060, AT3G28480, AT1G20270, AT3G28490
peptidyl-proline hydroxylation	4 out of 312 genes, 1.3%	11 out of 27235 genes, 0.0%	5.23e-06	0	AT5G66060, AT3G28480, AT1G20270, AT3G28490
glucose metabolic process	8 out of 312 genes, 2.6%	87 out of 27235 genes, 0.3%	7.23e-06	0	AT4G37870, AT4G26270, AT1G13440, AT1G76550, AT5G08570, AT3G52990, AT5G63680, AT1G71180
hexose metabolic process	9 out of 312 genes, 2.9%	122 out of 27235 genes, 0.4%	1.19e-05	0	AT4G37870, AT4G26270, AT1G12780, AT1G13440, AT1G76550, AT5G08570, AT5G63680, AT3G52990, AT1G71180
cellular alcohol metabolic process	12 out of 312 genes, 3.8%	227 out of 27235 genes, 0.8%	1.34e-05	0	AT3G02040, AT2G22240, AT4G37870, AT4G26270, AT1G12780, AT1G13440, AT1G76550, AT5G08570, AT5G41080, AT5G63680, AT3G52990, AT1G71180
glycolysis	6 out of 312 genes, 1.9%	55 out of 27235 genes, 0.2%	3.89e-05	0.0025	AT1G76550, AT1G13440, AT5G08570, AT4G26270, AT5G63680, AT3G52990
monosaccharide metabolic process	9 out of 312 genes, 2.9%	146 out of 27235 genes, 0.5%	4.96e-05	0.00444	AT4G37870, AT4G26270, AT1G12780, AT1G13440, AT1G76550, AT5G08570, AT5G63680, AT3G52990, AT1G71180
glucose catabolic process	7 out of 312 genes, 2.2%	84 out of 27235 genes, 0.3%	5.15e-05	0.004	AT1G76550, AT1G13440, AT5G08570, AT4G26270, AT5G63680, AT3G52990, AT1G71180
hexose catabolic process	7 out of 312 genes, 2.2%	85 out of 27235 genes, 0.3%	5.56e-05	0.00364	AT1G76550, AT1G13440, AT5G08570, AT4G26270, AT5G63680, AT3G52990, AT1G71180
response to stress	35 out of 312 genes, 11.2%	1516 out of 27235 genes, 5.6%	6.8e-05	0.00333	AT1G32060, AT2G46370, AT5G02500, AT4G27410, AT2G30020, AT3G14940, AT5G47230, AT3G17790, AT4G36990, AT1G27730, AT5G54960, AT4G37260, AT5G47390, AT2G22240, AT4G10270, AT1G45249, AT1G17290, AT5G43580, AT5G58070, AT2G41430, AT3G62550, AT1G13440, AT3G04720, AT1G77120, AT5G67300, AT4G10265, AT2G38470, AT2G40340, AT1G12780, AT5G01220, AT3G11410, AT3G20820, AT3G16720, AT2G30490, AT3G13750
monosaccharide catabolic process	7 out of 312 genes, 2.2%	90 out of 27235 genes, 0.3%	8.02e-05	0.00308	AT1G76550, AT1G13440, AT5G08570, AT4G26270, AT5G63680, AT3G52990, AT1G71180
alcohol catabolic process	7 out of 312 genes, 2.2%	95 out of 27235 genes, 0.3%	0.00011	0.00286	AT1G76550, AT1G13440, AT5G08570, AT4G26270, AT5G63680, AT3G52990, AT1G71180
cellular carbohydrate metabolic process	13 out of 312 genes, 4.2%	360 out of 27235 genes, 1.3%	0.00029	0.01467	AT4G26140, AT4G02280, AT1G23870, AT4G37870, AT4G26270, AT3G43190, AT1G12780, AT1G13440, AT1G76550, AT5G08570, AT5G63680, AT3G52990, AT1G71180
response to wounding	7 out of 312 genes, 2.2%	111 out of 27235 genes, 0.4%	0.00029	0.01375	AT4G10265, AT2G30020, AT1G27730, AT4G10270, AT2G46370, AT5G43580, AT2G30490
cellular carbohydrate catabolic process	8 out of 312 genes, 2.6%	148 out of 27235 genes, 0.5%	0.00031	0.01529	AT4G26140, AT4G26270, AT1G13440, AT1G76550, AT5G08570, AT3G52990, AT5G63680, AT1G71180
carbohydrate catabolic process	8 out of 312 genes, 2.6%	149 out of 27235 genes, 0.5%	0.00033	0.01444	AT4G26140, AT4G26270, AT1G13440, AT1G76550, AT5G08570, AT3G52990, AT5G63680, AT1G71180
carbohydrate metabolic process	21 out of 312 genes, 6.7%	789 out of 27235 genes, 2.9%	0.00033	0.01368	AT4G26140, AT4G02280, AT1G23870, AT4G37870, AT4G26270, AT1G13440, AT1G70090, AT5G57655, AT1G71180, AT1G12990, AT3G02570, AT3G43190, AT1G12780, AT1G76550, AT3G47000, AT5G08570, AT1G80160, AT4G19810, AT5G63680, AT3G52990, AT3G13750
response to abiotic stimulus	22 out of 312 genes, 7.1%	851 out of 27235 genes, 3.1%	0.00036	0.013	AT1G32060, AT2G46370, AT2G22240, AT1G45249, AT5G02500, AT5G20250, AT4G27410, AT5G58070, AT2G41430, AT1G77120, AT5G67300, AT3G14940, AT5G47230, AT1G68050, AT4G36990, AT2G40340, AT1G27730, AT3G11410, AT4G37260, AT2G30490, AT5G47390, AT2G26710
response to hypoxia	3 out of 312 genes, 1.0%	14 out of 27235 genes, 0.1%	0.00049	0.02095	AT5G54960, AT1G17290, AT1G77120
response to stimulus	46 out of 312 genes, 14.7%	2527 out of 27235 genes, 9.3%	0.00114	0.03182	AT1G32060, AT5G53590, AT2G46370, AT5G02500, AT4G27410, AT5G44210, AT2G30020, AT2G03800, AT1G28480, AT3G14940, AT5G47230, AT3G17790, AT1G68050, AT4G36990, AT2G28790, AT1G27730, AT5G54960, AT4G37260, AT5G47390, AT4G30080, AT2G22240, AT4G10270, AT1G45249, AT5G43580, AT1G17290, AT5G20250, AT5G58070, AT2G41430, AT3G62550, AT1G13440, AT3G04720, AT1G64780, AT1G77120, AT5G67300, AT4G10265, AT2G38470, AT2…		26 out of 125 genes, 20.8%	2527 out of 27235 genes, 9.3%	7e-05	0.04	AT2G30860, AT2G41310, AT4G38620, AT1G80340, AT3G07370, AT5G63940, AT5G05580, AT3G61460, AT2G37570, AT4G23810, AT3G45640, AT5G07990, AT4G00880, AT5G06320, AT5G57420, AT1G77280, AT2G29110, AT1G01620, AT2G23170, AT4G10780, AT4G00430, AT1G15550, AT3G61850, AT2G14960, AT3G54420, AT2G21100
heterocycle metabolic process	8 out of 312 genes, 2.6%	185 out of 27235 genes, 0.7%	0.00137	0.03913	AT3G28480, AT1G20270, AT1G44446, AT1G03475, AT5G66060, AT1G74470, AT2G40890, AT3G28490
RNA 3'-end processing	2 out of 312 genes, 0.6%	6 out of 27235 genes, 0.0%	0.0019	0.0475	AT2G25850, AT4G32850
RNA polyadenylation	2 out of 312 genes, 0.6%	6 out of 27235 genes, 0.0%	0.0019	0.0456	AT2G25850, AT4G32850

## Sheet: P_69
Gene Ontology term	up-regulated						down-regulated
	Cluster frequency	Genome frequency of use	Raw P-value	Corrected P-value	Genes annotated to the term		Cluster frequency	Genome frequency of use	Raw P-value	Corrected P-value	Genes annotated to the term
response to wounding	There were no GO nodes exceeding the p-value cutoff of 0.05						2 out of 4 genes, 50.0%	111 out of 27235 genes, 0.4%	9.82e-05	0	AT4G10265, AT4G10270
response to external stimulus							2 out of 4 genes, 50.0%	227 out of 27235 genes, 0.8%	0.00041	0.01	AT4G10265, AT4G10270

## Sheet: P_24
Terms from the Process Ontology with p-value <= 0.05
Gene Ontology term	up-regulated						down-regulated
	Cluster frequency	Genome frequency of use	Raw P-value	Corrected P-value	Genes annotated to the term		Cluster frequency	Genome frequency of use	Raw P-value	Corrected P-value	Genes annotated to the term
4-hydroxyproline metabolic process							4 out of 68 genes, 5.9%	11 out of 27235 genes, 0.0%	1.15e-08	0	AT5G66060, AT3G28480, AT1G20270, AT3G28490
alcohol biosynthetic process							3 out of 68 genes, 4.4%	50 out of 27235 genes, 0.2%	0.00026	0.02071	AT3G04120, AT1G13440, AT4G37870
alcohol catabolic process							5 out of 68 genes, 7.4%	95 out of 27235 genes, 0.3%	4.06e-06	0.00143	AT3G04120, AT1G76550, AT1G13440, AT3G52990, AT1G79550
amino acid derivative metabolic process							6 out of 68 genes, 8.8%	207 out of 27235 genes, 0.8%	1.32e-05	0.00118	AT5G66060, AT3G28480, AT1G20270, AT3G28490, AT3G24503, AT1G02500
carbohydrate catabolic process							5 out of 68 genes, 7.4%	149 out of 27235 genes, 0.5%	3.61e-05	0.00167	AT3G04120, AT1G76550, AT1G13440, AT3G52990, AT1G79550
carbohydrate metabolic process							8 out of 68 genes, 11.8%	789 out of 27235 genes, 2.9%	0.00076	0.04133	AT3G04120, AT4G02280, AT4G37870, AT1G13440, AT1G76550, AT1G79550, AT3G52990, AT5G57655
cellular alcohol metabolic process							6 out of 68 genes, 8.8%	227 out of 27235 genes, 0.8%	2.23e-05	0.00222	AT3G04120, AT1G76550, AT1G13440, AT4G37870, AT3G52990, AT1G79550
cellular amino acid and derivative metabolic process							6 out of 68 genes, 8.8%	486 out of 27235 genes, 1.8%	0.00134	0.04364	AT5G66060, AT3G28480, AT1G20270, AT3G28490, AT3G24503, AT1G02500
cellular carbohydrate biosynthetic process							4 out of 68 genes, 5.9%	166 out of 27235 genes, 0.6%	0.0008	0.04	AT3G04120, AT1G13440, AT4G02280, AT4G37870
cellular carbohydrate catabolic process							5 out of 68 genes, 7.4%	148 out of 27235 genes, 0.5%	3.5e-05	0.00174	AT3G04120, AT1G76550, AT1G13440, AT3G52990, AT1G79550
cellular carbohydrate metabolic process							7 out of 68 genes, 10.3%	360 out of 27235 genes, 1.3%	3.22e-05	0.002	AT3G04120, AT1G76550, AT1G13440, AT4G02280, AT4G37870, AT3G52990, AT1G79550
generation of precursor metabolites and energy							9 out of 68 genes, 13.2%	846 out of 27235 genes, 3.1%	0.00024	0.02148	AT5G58400, AT3G04120, AT1G13440, AT1G76550, AT5G05340, AT5G14130, AT1G79550, AT3G52990, AT1G77120
gluconeogenesis							3 out of 68 genes, 4.4%	11 out of 27235 genes, 0.0%	2.42e-06	0	AT3G04120, AT1G13440, AT4G37870
glucose catabolic process							5 out of 68 genes, 7.4%	84 out of 27235 genes, 0.3%	2.21e-06	0	AT3G04120, AT1G76550, AT1G13440, AT3G52990, AT1G79550
glucose metabolic process							6 out of 68 genes, 8.8%	87 out of 27235 genes, 0.3%	8.32e-08	0	AT3G04120, AT1G76550, AT1G13440, AT4G37870, AT3G52990, AT1G79550
glycolysis							5 out of 68 genes, 7.4%	55 out of 27235 genes, 0.2%	2.63e-07	0	AT3G04120, AT1G76550, AT1G13440, AT3G52990, AT1G79550
heterocycle metabolic process							6 out of 68 genes, 8.8%	185 out of 27235 genes, 0.7%	6.98e-06	0.00133	AT5G66060, AT3G28480, AT1G03475, AT1G20270, AT3G28490, AT1G02500
hexose biosynthetic process							3 out of 68 genes, 4.4%	24 out of 27235 genes, 0.1%	2.9e-05	0.00211	AT3G04120, AT1G13440, AT4G37870
hexose catabolic process							5 out of 68 genes, 7.4%	85 out of 27235 genes, 0.3%	2.34e-06	0	AT3G04120, AT1G76550, AT1G13440, AT3G52990, AT1G79550
hexose metabolic process							6 out of 68 genes, 8.8%	122 out of 27235 genes, 0.4%	6.22e-07	0	AT3G04120, AT1G76550, AT1G13440, AT4G37870, AT3G52990, AT1G79550
malate metabolic process	2 out of 88 genes, 2.3%	12 out of 27235 genes, 0.0%	0.00066	0.02667	AT5G25880, AT1G79750
monosaccharide biosynthetic process							3 out of 68 genes, 4.4%	30 out of 27235 genes, 0.1%	5.75e-05	0.0024	AT3G04120, AT1G13440, AT4G37870
monosaccharide catabolic process							5 out of 68 genes, 7.4%	90 out of 27235 genes, 0.3%	3.11e-06	0.00167	AT3G04120, AT1G76550, AT1G13440, AT3G52990, AT1G79550
monosaccharide metabolic process							6 out of 68 genes, 8.8%	146 out of 27235 genes, 0.5%	1.78e-06	0	AT3G04120, AT1G76550, AT1G13440, AT4G37870, AT3G52990, AT1G79550
multi-organism process	8 out of 88 genes, 9.1%	469 out of 27235 genes, 1.7%	0.00014	0.005	AT1G19320, AT4G36000, AT4G37990, AT1G20030, AT1G75800, AT4G26850, AT4G11650, AT5G14940
peptidyl-amino acid modification							6 out of 68 genes, 8.8%	449 out of 27235 genes, 1.6%	0.00089	0.04	AT5G66060, AT3G28480, AT1G20270, AT1G19530, AT5G62740, AT3G28490
peptidyl-proline hydroxylation							4 out of 68 genes, 5.9%	11 out of 27235 genes, 0.0%	1.15e-08	0	AT5G66060, AT3G28480, AT1G20270, AT3G28490
peptidyl-proline hydroxylation to 4-hydroxy-L-proline							4 out of 68 genes, 5.9%	11 out of 27235 genes, 0.0%	1.15e-08	0	AT5G66060, AT3G28480, AT1G20270, AT3G28490
peptidyl-proline modification							4 out of 68 genes, 5.9%	11 out of 27235 genes, 0.0%	1.15e-08	0	AT5G66060, AT3G28480, AT1G20270, AT3G28490
pyruvate metabolic process							3 out of 68 genes, 4.4%	25 out of 27235 genes, 0.1%	3.29e-05	0.0019	AT3G04120, AT1G13440, AT4G37870
response to biotic stimulus	9 out of 88 genes, 10.2%	410 out of 27235 genes, 1.5%	7.28e-06	0	AT1G19320, AT4G36000, AT4G37990, AT1G20030, AT1G75800, AT4G26850, AT1G24020, AT5G14940, AT4G11650
response to chemical stimulus							13 out of 68 genes, 19.1%	1112 out of 27235 genes, 4.1%	3.17e-06	0.00154	AT5G58400, AT3G04120, AT2G37330, AT3G06490, AT1G13440, AT3G23240, AT1G17180, AT5G43700, AT5G05340, AT4G27670, AT2G03800, AT2G14960, AT5G14130
response to hypoxia							2 out of 68 genes, 2.9%	14 out of 27235 genes, 0.1%	0.00054	0.03103	AT5G54960, AT1G77120
response to other organism	8 out of 88 genes, 9.1%	367 out of 27235 genes, 1.3%	2.53e-05	0	AT1G19320, AT4G36000, AT4G37990, AT1G20030, AT1G75800, AT4G26850, AT4G11650, AT5G14940
response to oxidative stress							6 out of 68 genes, 8.8%	202 out of 27235 genes, 0.7%	1.15e-05	0.00125	AT5G58400, AT3G04120, AT1G13440, AT5G05340, AT4G27670, AT5G14130
response to red light	3 out of 88 genes, 3.4%	33 out of 27235 genes, 0.1%	0.00016	0.004	AT1G15550, AT4G31500, AT1G80340
response to stimulus	22 out of 88 genes, 25.0%	2527 out of 27235 genes, 9.3%	1.27e-05	0	AT4G36000, AT4G37990, AT2G37040, AT4G35090, AT1G75800, AT4G26850, AT1G80340, AT1G71695, AT5G06730, AT1G56150, AT1G61070, AT1G19320, AT1G20030, AT1G24620, AT4G31500, AT2G40170, AT1G15550, AT1G24020, AT4G37260, AT2G45210, AT5G14940, AT4G11650		18 out of 68 genes, 26.5%	2527 out of 27235 genes, 9.3%	3.35e-05	0.00182	AT2G37330, AT4G10270, AT3G06490, AT3G62550, AT1G13440, AT1G17180, AT5G43700, AT2G03800, AT1G77120, AT5G58400, AT3G04120, AT4G10265, AT3G23240, AT4G27670, AT5G05340, AT5G54960, AT2G14960, AT5G14130
response to stress							13 out of 68 genes, 19.1%	1516 out of 27235 genes, 5.6%	8.32e-05	0.00385	AT5G58400, AT4G10265, AT3G04120, AT4G10270, AT3G06490, AT3G62550, AT1G13440, AT3G23240, AT5G05340, AT4G27670, AT5G54960, AT5G14130, AT1G77120

## Sheet: Q_0
up regulated
Terms from the Process Ontology with p-value <= 0.05
Gene Ontology term	up-regulated						down-regulated
	Cluster frequency	Genome frequency of use	Raw P-value	Corrected P-value	Genes annotated to the term		Cluster frequency	Genome frequency of use	Raw P-value	Corrected P-value	Genes annotated to the term
4-hydroxyproline metabolic process	4 out of 440 genes, 0.9%	11 out of 27235 genes, 0.0%	2.02e-05	0.00235	AT5G66060, AT3G28480, AT1G20270, AT3G28490
amine biosynthetic process							3 out of 64 genes, 4.7%	169 out of 27235 genes, 0.6%	0.00741	0.04151	AT3G25900, AT4G34710, AT1G02500
amino acid derivative biosynthetic process							3 out of 64 genes, 4.7%	168 out of 27235 genes, 0.6%	0.00729	0.04192	AT2G36790, AT4G34710, AT1G02500
ammonium transport	2 out of 440 genes, 0.5%	2 out of 27235 genes, 0.0%	0.00026	0.01071	AT4G13510, AT2G38290
anatomical structure development							9 out of 64 genes, 14.1%	922 out of 27235 genes, 3.4%	0.00029	0.00182	AT4G34710, AT4G32980, AT3G16830, AT1G80490, AT2G40610, AT1G30330, AT5G37020, AT1G26770, AT1G15750
anatomical structure formation							2 out of 64 genes, 3.1%	52 out of 27235 genes, 0.2%	0.00668	0.042	AT2G40610, AT1G26770
anatomical structure morphogenesis							5 out of 64 genes, 7.8%	274 out of 27235 genes, 1.0%	0.00046	0.00471	AT3G16830, AT2G40610, AT1G80490, AT1G26770, AT1G15750
anion transport							2 out of 64 genes, 3.1%	57 out of 27235 genes, 0.2%	0.00798	0.04333	AT3G62270, AT1G78000
axis specification							3 out of 64 genes, 4.7%	34 out of 27235 genes, 0.1%	7.03e-05	0	AT3G16830, AT1G80490, AT1G15750
biological regulation	74 out of 440 genes, 16.8%	3218 out of 27235 genes, 11.8%	0.0011	0.04368	AT2G41010, AT2G38250, AT1G12630, AT4G36710, AT4G03390, AT1G50640, AT5G45710, AT1G28360, AT1G32330, AT5G39660, AT5G47230, AT1G25550, AT5G47220, AT3G03000, AT3G15353, AT2G19810, AT1G76880, AT5G49520, AT4G38620, AT3G62420, AT1G80840, AT5G37770, AT5G43700, AT3G57040, AT3G52440, AT3G18380, AT1G78080, AT5G54470, AT2G24570, AT2G29110, AT1G22810, AT3G11410, AT1G08570, AT2G28710, AT4G32890, AT5G59570, AT1…
carboxylic acid biosynthetic process							4 out of 64 genes, 6.2%	147 out of 27235 genes, 0.5%	0.0004	0.005	AT1G15550, AT3G25110, AT4G32980, AT1G78390
carboxylic acid metabolic process							7 out of 64 genes, 10.9%	635 out of 27235 genes, 2.3%	0.00071	0.00778	AT1G35580, AT3G25900, AT1G15550, AT1G02500, AT3G25110, AT4G32980, AT1G78390
cell wall modification during multidimensional cell growth							2 out of 64 genes, 3.1%	27 out of 27235 genes, 0.1%	0.00183	0.01455	AT2G40610, AT1G26770
cellular amino acid and derivative metabolic process							5 out of 64 genes, 7.8%	486 out of 27235 genes, 1.8%	0.00569	0.03755	AT1G35580, AT3G25900, AT2G36790, AT4G34710, AT1G02500
cellular lipid metabolic process							5 out of 64 genes, 7.8%	439 out of 27235 genes, 1.6%	0.00371	0.02732	AT1G15550, AT2G36800, AT3G25110, AT4G32980, AT1G78390
cellular respiration	6 out of 440 genes, 1.4%	48 out of 27235 genes, 0.2%	0.00011	0.004	ATMG00580, ATMG00510, ATMG01320, ATMG00270, ATMG00070, AT1G77120
developmental process							10 out of 64 genes, 15.6%	1292 out of 27235 genes, 4.7%	0.00081	0.01	AT1G32230, AT4G34710, AT4G32980, AT3G16830, AT1G80490, AT2G40610, AT1G30330, AT5G37020, AT1G26770, AT1G15750
diterpenoid biosynthetic process							2 out of 64 genes, 3.1%	19 out of 27235 genes, 0.1%	0.0009	0.00909	AT1G15550, AT4G32980
diterpenoid metabolic process							2 out of 64 genes, 3.1%	24 out of 27235 genes, 0.1%	0.00145	0.01357	AT1G15550, AT4G32980
embryonic development							4 out of 64 genes, 6.2%	367 out of 27235 genes, 1.3%	0.01092	0.04967	AT3G16830, AT1G80490, AT4G34710, AT1G15750
embryonic development ending in seed dormancy							4 out of 64 genes, 6.2%	342 out of 27235 genes, 1.3%	0.00859	0.04357	AT3G16830, AT1G80490, AT4G34710, AT1G15750
embryonic meristem development							3 out of 64 genes, 4.7%	14 out of 27235 genes, 0.1%	4.42e-06	0	AT3G16830, AT1G80490, AT1G15750
energy derivation by oxidation of organic compounds	7 out of 440 genes, 1.6%	89 out of 27235 genes, 0.3%	0.0006	0.01412	ATMG00580, ATMG00510, AT3G59480, ATMG01320, ATMG00270, ATMG00070, AT1G77120
generation of precursor metabolites and energy	29 out of 440 genes, 6.6%	846 out of 27235 genes, 3.1%	0.00013	0.00385	ATCG00580, ATMG00510, AT5G13810, AT3G59480, ATMG00160, ATCG00280, AT4G26270, ATCG00340, ATMG00480, ATCG00680, ATCG00520, AT1G13440, ATMG01360, ATMG01275, ATMG00730, AT5G09600, ATMG00270, AT1G28480, AT1G77120, ATCG00480, ATCG00020, ATCG00360, ATMG01320, ATMG00580, AT1G76550, AT5G08570, ATMG01080, ATMG00070, AT5G63680
gibberellic acid mediated signaling							2 out of 64 genes, 3.1%	22 out of 27235 genes, 0.1%	0.00121	0.0104	AT1G15550, AT1G74670
gibberellin biosynthetic process							2 out of 64 genes, 3.1%	19 out of 27235 genes, 0.1%	0.0009	0.00952	AT1G15550, AT4G32980
gibberellin metabolic process							2 out of 64 genes, 3.1%	24 out of 27235 genes, 0.1%	0.00145	0.01407	AT1G15550, AT4G32980
gibberellin-mediated signaling							2 out of 64 genes, 3.1%	25 out of 27235 genes, 0.1%	0.00157	0.01188	AT1G15550, AT1G74670
hormone-mediated signaling							3 out of 64 genes, 4.7%	176 out of 27235 genes, 0.6%	0.00828	0.04364	AT1G32230, AT1G15550, AT1G74670
ion transport							4 out of 64 genes, 6.2%	387 out of 27235 genes, 1.4%	0.01305	0.05	AT3G62270, AT1G15520, AT4G39080, AT1G78000
isoprenoid metabolic process							3 out of 64 genes, 4.7%	124 out of 27235 genes, 0.5%	0.00313	0.02308	AT1G15550, AT4G32980, AT1G78390
jasmonic acid mediated signaling pathway	4 out of 440 genes, 0.9%	26 out of 27235 genes, 0.1%	0.00075	0.01829	AT5G47220, AT2G46370, AT1G28480, AT1G32640
lipid metabolic process							6 out of 64 genes, 9.4%	641 out of 27235 genes, 2.4%	0.00391	0.02791	AT1G15550, AT2G36800, AT3G25110, AT4G32980, AT3G62590, AT1G78390
longitudinal axis specification							3 out of 64 genes, 4.7%	16 out of 27235 genes, 0.1%	6.78e-06	0	AT3G16830, AT1G80490, AT1G15750
meristem development							3 out of 64 genes, 4.7%	60 out of 27235 genes, 0.2%	0.00038	0.00571	AT3G16830, AT1G80490, AT1G15750
methionine metabolic process							2 out of 64 genes, 3.1%	33 out of 27235 genes, 0.1%	0.00273	0.02167	AT3G25900, AT1G02500
monocarboxylic acid metabolic process							4 out of 64 genes, 6.2%	278 out of 27235 genes, 1.0%	0.00417	0.02864	AT1G15550, AT3G25110, AT4G32980, AT1G78390
multidimensional cell growth							2 out of 64 genes, 3.1%	46 out of 27235 genes, 0.2%	0.00526	0.0383	AT2G40610, AT1G26770
nitrogen compound biosynthetic process							3 out of 64 genes, 4.7%	186 out of 27235 genes, 0.7%	0.00962	0.04552	AT3G25900, AT4G34710, AT1G02500
organic acid biosynthetic process							4 out of 64 genes, 6.2%	147 out of 27235 genes, 0.5%	0.0004	0.00533	AT1G15550, AT3G25110, AT4G32980, AT1G78390
organic acid metabolic process							7 out of 64 genes, 10.9%	637 out of 27235 genes, 2.3%	0.00072	0.01053	AT1G35580, AT3G25900, AT1G15550, AT1G02500, AT3G25110, AT4G32980, AT1G78390
organic cation transport	2 out of 440 genes, 0.5%	2 out of 27235 genes, 0.0%	0.00026	0.01111	AT4G13510, AT2G38290
pattern specification process							3 out of 64 genes, 4.7%	95 out of 27235 genes, 0.3%	0.00146	0.0131	AT3G16830, AT1G80490, AT1G15750
peptidyl-proline hydroxylation	4 out of 440 genes, 0.9%	11 out of 27235 genes, 0.0%	2.02e-05	0.00222	AT5G66060, AT3G28480, AT1G20270, AT3G28490
peptidyl-proline hydroxylation to 4-hydroxy-L-proline	4 out of 440 genes, 0.9%	11 out of 27235 genes, 0.0%	2.02e-05	0.0025	AT5G66060, AT3G28480, AT1G20270, AT3G28490
peptidyl-proline modification	4 out of 440 genes, 0.9%	11 out of 27235 genes, 0.0%	2.02e-05	0.00267	AT5G66060, AT3G28480, AT1G20270, AT3G28490
photosynthesis	8 out of 440 genes, 1.8%	130 out of 27235 genes, 0.5%	0.00127	0.0435	ATCG00580, ATCG00360, ATCG00280, ATCG00020, ATCG00340, ATCG00520, ATCG00680, ATCG00070
photosynthesis, light reaction	7 out of 440 genes, 1.6%	65 out of 27235 genes, 0.2%	8.5e-05	0.00455	ATCG00680, ATCG00580, ATCG00520, ATCG00360, ATCG00280, ATCG00020, ATCG00340
photosystem I assembly	2 out of 440 genes, 0.5%	3 out of 27235 genes, 0.0%	0.00077	0.025	ATCG00520, ATCG00360
plant-type cell wall loosening							2 out of 64 genes, 3.1%	34 out of 27235 genes, 0.1%	0.0029	0.02316	AT2G40610, AT1G26770
plant-type cell wall modification							2 out of 64 genes, 3.1%	38 out of 27235 genes, 0.1%	0.00361	0.0275	AT2G40610, AT1G26770
plant-type cell wall modification during multidimensional cell growth							2 out of 64 genes, 3.1%	25 out of 27235 genes, 0.1%	0.00157	0.01226	AT2G40610, AT1G26770
primary shoot apical meristem specification							3 out of 64 genes, 4.7%	12 out of 27235 genes, 0.0%	2.68e-06	0	AT3G16830, AT1G80490, AT1G15750
regulation of biological process	70 out of 440 genes, 15.9%	2903 out of 27235 genes, 10.7%	0.00042	0.01188	AT2G41010, AT2G38250, AT1G12630, AT4G36710, AT4G03390, AT1G50640, AT5G45710, AT1G28360, AT1G32330, AT5G39660, AT5G47230, AT1G25550, AT5G47220, AT3G03000, AT2G19810, AT1G76880, AT5G49520, AT4G38620, AT3G62420, AT1G80840, AT5G37770, AT5G43700, AT3G57040, AT3G52440, AT3G18380, AT1G78080, AT5G54470, AT2G24570, AT1G22810, AT3G11410, AT1G08570, AT2G28710, AT4G32890, AT5G59570, AT1G53320, AT1G74360, AT2…
regulation of biosynthetic process	57 out of 440 genes, 13.0%	1654 out of 27235 genes, 6.1%	5.78e-08	0	AT4G32890, AT5G59570, AT1G53320, AT3G47500, AT2G38250, AT1G12630, AT5G63160, AT3G10040, AT1G71450, AT4G36710, AT3G58710, AT1G29280, AT1G50640, AT5G45710, AT1G28360, AT5G67190, AT1G32330, AT5G39660, AT5G52510, AT5G47230, AT1G68050, AT1G25550, AT5G50080, AT3G21270, AT5G47220, AT4G04450, AT1G62300, AT5G47390, AT3G49930, AT2G19810, AT1G76880, AT1G32640, AT4G17500, AT1G69310, AT5G49520, AT4G34530, AT2…
regulation of cellular biosynthetic process	57 out of 440 genes, 13.0%	1654 out of 27235 genes, 6.1%	5.78e-08	0	AT4G32890, AT5G59570, AT1G53320, AT3G47500, AT2G38250, AT1G12630, AT5G63160, AT3G10040, AT1G71450, AT4G36710, AT3G58710, AT1G29280, AT1G50640, AT5G45710, AT1G28360, AT5G67190, AT1G32330, AT5G39660, AT5G52510, AT5G47230, AT1G68050, AT1G25550, AT5G50080, AT3G21270, AT5G47220, AT4G04450, AT1G62300, AT5G47390, AT3G49930, AT2G19810, AT1G76880, AT1G32640, AT4G17500, AT1G69310, AT5G49520, AT4G34530, AT2…
regulation of cellular metabolic process	58 out of 440 genes, 13.2%	1710 out of 27235 genes, 6.3%	7.51e-08	0	AT4G32890, AT5G59570, AT1G53320, AT3G47500, AT2G41010, AT2G38250, AT1G12630, AT5G63160, AT3G10040, AT1G71450, AT4G36710, AT3G58710, AT1G29280, AT1G50640, AT5G45710, AT1G28360, AT5G67190, AT1G32330, AT5G39660, AT5G52510, AT5G47230, AT1G68050, AT1G25550, AT5G50080, AT3G21270, AT5G47220, AT4G04450, AT1G62300, AT5G47390, AT3G49930, AT2G19810, AT1G76880, AT1G32640, AT4G17500, AT1G69310, AT5G49520, AT4…
regulation of cellular process	69 out of 440 genes, 15.7%	2712 out of 27235 genes, 10.0%	0.0001	0.00435	AT2G41010, AT2G38250, AT1G12630, AT4G36710, AT4G03390, AT1G50640, AT5G45710, AT1G28360, AT1G32330, AT5G39660, AT5G47230, AT1G25550, AT5G47220, AT2G19810, AT1G76880, AT5G49520, AT4G38620, AT3G62420, AT1G80840, AT5G37770, AT5G43700, AT3G57040, AT3G52440, AT3G18380, AT1G78080, AT5G54470, AT2G24570, AT1G22810, AT3G11410, AT1G08570, AT2G28710, AT4G32890, AT5G59570, AT1G53320, AT1G74360, AT2G46370, AT3…
regulation of gene expression	57 out of 440 genes, 13.0%	1696 out of 27235 genes, 6.2%	1.33e-07	0	AT4G32890, AT5G59570, AT1G53320, AT3G47500, AT2G38250, AT1G12630, AT5G63160, AT3G10040, AT1G71450, AT4G36710, AT3G58710, AT1G29280, AT1G50640, AT5G45710, AT1G28360, AT5G67190, AT1G32330, AT5G39660, AT5G52510, AT5G47230, AT1G68050, AT1G25550, AT5G50080, AT3G21270, AT5G47220, AT4G04450, AT1G62300, AT5G47390, AT3G49930, AT2G19810, AT1G76880, AT1G32640, AT4G17500, AT1G69310, AT5G49520, AT4G34530, AT2…
regulation of macromolecule biosynthetic process	57 out of 440 genes, 13.0%	1636 out of 27235 genes, 6.0%	3.98e-08	0	AT4G32890, AT5G59570, AT1G53320, AT3G47500, AT2G38250, AT1G12630, AT5G63160, AT3G10040, AT1G71450, AT4G36710, AT3G58710, AT1G29280, AT1G50640, AT5G45710, AT1G28360, AT5G67190, AT1G32330, AT5G39660, AT5G52510, AT5G47230, AT1G68050, AT1G25550, AT5G50080, AT3G21270, AT5G47220, AT4G04450, AT1G62300, AT5G47390, AT3G49930, AT2G19810, AT1G76880, AT1G32640, AT4G17500, AT1G69310, AT5G49520, AT4G34530, AT2…
regulation of macromolecule metabolic process	57 out of 440 genes, 13.0%	1740 out of 27235 genes, 6.4%	3.09e-07	0	AT4G32890, AT5G59570, AT1G53320, AT3G47500, AT2G38250, AT1G12630, AT5G63160, AT3G10040, AT1G71450, AT4G36710, AT3G58710, AT1G29280, AT1G50640, AT5G45710, AT1G28360, AT5G67190, AT1G32330, AT5G39660, AT5G52510, AT5G47230, AT1G68050, AT1G25550, AT5G50080, AT3G21270, AT5G47220, AT4G04450, AT1G62300, AT5G47390, AT3G49930, AT2G19810, AT1G76880, AT1G32640, AT4G17500, AT1G69310, AT5G49520, AT4G34530, AT2…
regulation of metabolic process	58 out of 440 genes, 13.2%	1802 out of 27235 genes, 6.6%	4.29e-07	0	AT4G32890, AT5G59570, AT1G53320, AT3G47500, AT2G41010, AT2G38250, AT1G12630, AT5G63160, AT3G10040, AT1G71450, AT4G36710, AT3G58710, AT1G29280, AT1G50640, AT5G45710, AT1G28360, AT5G67190, AT1G32330, AT5G39660, AT5G52510, AT5G47230, AT1G68050, AT1G25550, AT5G50080, AT3G21270, AT5G47220, AT4G04450, AT1G62300, AT5G47390, AT3G49930, AT2G19810, AT1G76880, AT1G32640, AT4G17500, AT1G69310, AT5G49520, AT4…
regulation of nucleobase, nucleoside, nucleotide and nucleic acid metabolic process	56 out of 440 genes, 12.7%	1628 out of 27235 genes, 6.0%	8.14e-08	0	AT4G32890, AT5G59570, AT1G53320, AT3G47500, AT2G38250, AT1G12630, AT5G63160, AT3G10040, AT1G71450, AT4G36710, AT3G58710, AT1G29280, AT1G50640, AT5G45710, AT1G28360, AT5G67190, AT1G32330, AT5G39660, AT5G52510, AT5G47230, AT1G68050, AT1G25550, AT5G50080, AT3G21270, AT5G47220, AT4G04450, AT1G62300, AT5G47390, AT3G49930, AT2G19810, AT1G76880, AT1G32640, AT4G17500, AT1G69310, AT5G49520, AT4G34530, AT2…
regulation of RNA metabolic process	34 out of 440 genes, 7.7%	940 out of 27235 genes, 3.5%	1.2e-05	0.00167	AT4G32890, AT1G12630, AT5G63160, AT1G71450, AT3G58710, AT1G29280, AT1G50640, AT5G45710, AT1G28360, AT5G67190, AT1G32330, AT5G47230, AT5G50080, AT5G47220, AT4G04450, AT1G62300, AT1G32640, AT4G17500, AT1G69310, AT2G47520, AT5G49520, AT3G62420, AT1G80840, AT3G24520, AT2G02710, AT5G49620, AT5G67300, AT4G01250, AT1G78080, AT3G18380, AT2G38470, AT2G40340, AT2G24570, AT1G22810
regulation of transcription	56 out of 440 genes, 12.7%	1609 out of 27235 genes, 5.9%	5.51e-08	0	AT4G32890, AT5G59570, AT1G53320, AT3G47500, AT2G38250, AT1G12630, AT5G63160, AT3G10040, AT1G71450, AT4G36710, AT3G58710, AT1G29280, AT1G50640, AT5G45710, AT1G28360, AT5G67190, AT1G32330, AT5G39660, AT5G52510, AT5G47230, AT1G68050, AT1G25550, AT5G50080, AT3G21270, AT5G47220, AT4G04450, AT1G62300, AT5G47390, AT3G49930, AT2G19810, AT1G76880, AT1G32640, AT4G17500, AT1G69310, AT5G49520, AT4G34530, AT2…
regulation of transcription, DNA-dependent	34 out of 440 genes, 7.7%	934 out of 27235 genes, 3.4%	1.05e-05	0.00182	AT4G32890, AT1G12630, AT5G63160, AT1G71450, AT3G58710, AT1G29280, AT1G50640, AT5G45710, AT1G28360, AT5G67190, AT1G32330, AT5G47230, AT5G50080, AT5G47220, AT4G04450, AT1G62300, AT1G32640, AT4G17500, AT1G69310, AT2G47520, AT5G49520, AT3G62420, AT1G80840, AT3G24520, AT2G02710, AT5G49620, AT5G67300, AT4G01250, AT1G78080, AT3G18380, AT2G38470, AT2G40340, AT2G24570, AT1G22810
reproduction							8 out of 64 genes, 12.5%	671 out of 27235 genes, 2.5%	0.00017	0	AT4G34710, AT4G32980, AT3G16830, AT1G80490, AT1G30330, AT5G37020, AT1G15750, AT2G19130
reproductive developmental process							7 out of 64 genes, 10.9%	551 out of 27235 genes, 2.0%	0.0003	0.00333	AT3G16830, AT1G80490, AT1G30330, AT5G37020, AT4G34710, AT4G32980, AT1G15750
reproductive process							8 out of 64 genes, 12.5%	656 out of 27235 genes, 2.4%	0.00014	0	AT4G34710, AT4G32980, AT3G16830, AT1G80490, AT1G30330, AT5G37020, AT1G15750, AT2G19130
reproductive structure development							7 out of 64 genes, 10.9%	551 out of 27235 genes, 2.0%	0.0003	0.00308	AT3G16830, AT1G80490, AT1G30330, AT5G37020, AT4G34710, AT4G32980, AT1G15750
response to abiotic stimulus	32 out of 440 genes, 7.3%	851 out of 27235 genes, 3.1%	1.01e-05	0.002	AT1G32060, AT2G46370, AT2G41010, AT5G02500, AT4G27410, AT3G05880, AT5G12020, ATCG00120, AT4G35770, AT5G24470, AT2G47730, AT5G47230, AT1G68050, AT4G36990, AT5G47390, AT1G32640, AT2G47800, AT1G79930, AT4G38620, AT5G20250, AT5G58070, AT5G37770, AT4G34150, AT5G57560, AT1G77120, AT5G49620, AT5G67300, ATCG00480, AT2G40340, AT2G29110, AT3G11410, AT2G36530
response to abscisic acid stimulus	11 out of 440 genes, 2.5%	207 out of 27235 genes, 0.8%	0.00058	0.01455	AT5G67300, AT4G38620, AT3G02850, AT4G27410, AT3G05880, AT5G59220, AT5G37770, AT3G11410, AT5G47390, AT5G49620, AT1G32640
response to biotic stimulus	17 out of 440 genes, 3.9%	410 out of 27235 genes, 1.5%	0.00041	0.01226	AT2G46370, AT5G02500, AT2G40000, AT1G80840, AT4G36010, AT5G63380, AT2G38290, AT1G64780, AT1G20030, AT2G38470, AT2G35980, AT2G24570, AT2G28790, AT2G15480, AT5G47220, AT1G32640, AT2G47800		4 out of 64 genes, 6.2%	202 out of 27235 genes, 0.7%	0.00131	0.01	AT2G41480, AT1G32230, AT4G34710, AT2G26150
response to chemical stimulus							11 out of 64 genes, 17.2%	1112 out of 27235 genes, 4.1%	5.1e-05	0	AT2G41480, AT1G32230, AT4G34710, AT1G15550, AT1G30330, AT5G37020, AT1G15520, AT2G26150, AT5G03740, AT1G74670, AT1G15750
response to cold	13 out of 440 genes, 3.0%	203 out of 27235 genes, 0.7%	2.88e-05	0.00211	ATCG00480, AT2G47730, AT1G32060, AT5G47230, AT5G02500, AT5G58070, AT3G05880, AT5G37770, AT4G34150, AT3G11410, ATCG00120, AT5G57560, AT2G36530		2 out of 64 genes, 3.1%	44 out of 27235 genes, 0.2%	0.00482	0.03467	AT1G32230, AT2G26150
response to endogenous stimulus	23 out of 440 genes, 5.2%	681 out of 27235 genes, 2.5%	0.00079	0.02432	AT5G53590, AT2G46370, AT4G38620, AT4G27410, AT3G05880, AT5G37770, AT5G43700, AT4G37760, AT3G57040, AT5G57560, AT1G28360, AT1G28480, AT5G49620, AT4G35770, AT5G67300, AT5G47230, AT3G02850, AT5G59220, AT5G47220, AT3G11410, AT2G45210, AT5G47390, AT1G32640		9 out of 64 genes, 14.1%	681 out of 27235 genes, 2.5%	2.92e-05	0	AT1G32230, AT4G34710, AT1G15550, AT1G30330, AT5G37020, AT1G15520, AT1G74670, AT5G03740, AT1G15750
response to external stimulus	11 out of 440 genes, 2.5%	227 out of 27235 genes, 0.8%	0.00124	0.0441	AT4G10265, AT4G10270, AT2G46370, AT5G37770, AT4G37760, AT1G01720, AT5G63380, AT5G57560, AT1G32640, AT4G24220, AT4G35770		3 out of 64 genes, 4.7%	199 out of 27235 genes, 0.7%	0.01154	0.04984	AT1G32230, AT4G34710, AT5G03740
response to hormone stimulus							9 out of 64 genes, 14.1%	620 out of 27235 genes, 2.3%	1.39e-05	0	AT1G32230, AT4G34710, AT1G15550, AT1G30330, AT5G37020, AT1G15520, AT1G74670, AT5G03740, AT1G15750
response to hypoxia	3 out of 440 genes, 0.7%	14 out of 27235 genes, 0.1%	0.00133	0.04537	AT5G49190, AT5G54960, AT1G77120
response to jasmonic acid stimulus	9 out of 440 genes, 2.0%	134 out of 27235 genes, 0.5%	0.00034	0.01241	AT5G67300, AT2G46370, AT4G38620, AT5G47220, AT4G37760, AT1G28480, AT5G47390, AT1G32640, AT4G35770		3 out of 64 genes, 4.7%	134 out of 27235 genes, 0.5%	0.00389	0.0281	AT1G32230, AT4G34710, AT1G15520
response to other organism	17 out of 440 genes, 3.9%	367 out of 27235 genes, 1.3%	0.00011	0.00417	AT2G46370, AT5G02500, AT2G40000, AT1G80840, AT4G36010, AT5G63380, AT2G38290, AT1G64780, AT1G20030, AT2G38470, AT2G35980, AT2G24570, AT2G28790, AT2G15480, AT5G47220, AT1G32640, AT2G47800
response to stimulus	67 out of 440 genes, 15.2%	2527 out of 27235 genes, 9.3%	3.75e-05	0.002	AT1G32060, ATMG01190, AT5G53590, AT2G41010, AT4G27410, AT5G12020, AT2G03800, AT5G63380, AT1G28360, AT2G47730, AT5G47230, AT4G36990, AT2G28790, AT5G47220, AT4G24220, AT4G10270, AT4G38620, AT1G19230, AT1G80840, AT3G62550, AT5G37770, AT5G43700, AT4G37760, AT4G36010, AT4G34150, AT3G57040, AT5G57560, AT1G64780, ATCG00480, AT4G10265, AT2G24570, AT2G29110, AT4G13180, AT2G15480, AT3G11410, AT2G36530, AT2…		14 out of 64 genes, 21.9%	2527 out of 27235 genes, 9.3%	0.00189	0.01412	AT2G41480, AT1G32230, AT4G34710, AT1G77280, AT4G32980, AT5G63940, AT1G15550, AT1G30330, AT5G37020, AT1G15520, AT2G26150, AT5G03740, AT1G74670, AT1G15750
response to stress	47 out of 440 genes, 10.7%	1516 out of 27235 genes, 5.6%	1.54e-05	0.00143	AT1G32060, ATMG01190, AT2G46370, AT2G41010, AT5G02500, AT4G27410, AT3G05880, AT5G12020, ATCG00120, AT5G63380, AT4G35770, AT2G47730, AT5G47230, AT4G36990, AT2G35980, AT5G47220, AT5G54960, AT5G47390, AT4G24220, AT2G47800, AT1G32640, AT1G79930, AT4G10270, AT4G38620, AT1G19230, AT1G80840, AT2G40000, AT5G58070, AT3G62550, AT5G49190, AT1G13440, AT5G37770, AT4G34150, AT4G37760, AT1G01720, AT5G57560, AT5…
response to temperature stimulus	17 out of 440 genes, 3.9%	308 out of 27235 genes, 1.1%	1.26e-05	0.00154	AT1G32060, AT1G79930, AT5G02500, AT5G58070, AT3G05880, AT5G37770, AT5G12020, AT4G34150, ATCG00120, AT5G57560, ATCG00480, AT2G47730, AT5G47230, AT4G36990, AT2G40340, AT3G11410, AT2G36530
response to wounding	9 out of 440 genes, 2.0%	111 out of 27235 genes, 0.4%	8.15e-05	0.00476	AT4G10265, AT4G10270, AT2G46370, AT4G37760, AT1G01720, AT5G63380, AT1G32640, AT4G24220, AT4G35770
secondary metabolic process							4 out of 64 genes, 6.2%	301 out of 27235 genes, 1.1%	0.00552	0.03833	AT1G15550, AT2G36790, AT4G32980, AT1G78390
shoot development							3 out of 64 genes, 4.7%	204 out of 27235 genes, 0.7%	0.01234	0.05	AT3G16830, AT1G80490, AT1G15750
shoot morphogenesis							3 out of 64 genes, 4.7%	113 out of 27235 genes, 0.4%	0.00241	0.01829	AT3G16830, AT1G80490, AT1G15750
sucrose biosynthetic process	4 out of 440 genes, 0.9%	22 out of 27235 genes, 0.1%	0.00039	0.01267	AT5G49190, AT4G02280, AT3G59480, AT3G43190
sulfur amino acid biosynthetic process							2 out of 64 genes, 3.1%	25 out of 27235 genes, 0.1%	0.00157	0.01267	AT3G25900, AT1G02500
sulfur amino acid metabolic process							2 out of 64 genes, 3.1%	46 out of 27235 genes, 0.2%	0.00526	0.03913	AT3G25900, AT1G02500
sulfur compound biosynthetic process							2 out of 64 genes, 3.1%	33 out of 27235 genes, 0.1%	0.00273	0.02108	AT3G25900, AT1G02500
sulfur metabolic process							3 out of 64 genes, 4.7%	87 out of 27235 genes, 0.3%	0.00113	0.0087	AT3G25900, AT1G02500, AT4G21990
syncytium formation							2 out of 64 genes, 3.1%	10 out of 27235 genes, 0.0%	0.00024	0.002	AT2G40610, AT1G26770
terpenoid biosynthetic process							2 out of 64 genes, 3.1%	61 out of 27235 genes, 0.2%	0.00909	0.04526	AT1G15550, AT4G32980
terpenoid metabolic process							3 out of 64 genes, 4.7%	88 out of 27235 genes, 0.3%	0.00117	0.00833	AT1G15550, AT4G32980, AT1G78390
tissue development							3 out of 64 genes, 4.7%	165 out of 27235 genes, 0.6%	0.00694	0.04157	AT3G16830, AT1G80490, AT1G15750

## Sheet: Q_1
	up regulated
Terms from the Process Ontology with p-value <= 0.05
Gene Ontology term	up-regulated						down-regulated
	Cluster frequency	Genome frequency of use	Raw P-value	Corrected P-value	Genes annotated to the term		Cluster frequency	Genome frequency of use	Raw P-value	Corrected P-value	Genes annotated to the term
4-hydroxyproline metabolic process	4 out of 469 genes, 0.9%	11 out of 27235 genes, 0.0%	2.6e-05	0	AT5G66060, AT3G28480, AT1G20270, AT3G28490
adaxial/abaxial axis specification							4 out of 164 genes, 2.4%	19 out of 27235 genes, 0.1%	4.57e-06	0	AT2G37630, AT3G44750, AT5G16560, AT1G32240
adaxial/abaxial pattern formation							4 out of 164 genes, 2.4%	24 out of 27235 genes, 0.1%	1.22e-05	0	AT2G37630, AT3G44750, AT5G16560, AT1G32240
amino acid derivative biosynthetic process							6 out of 164 genes, 3.7%	168 out of 27235 genes, 0.6%	0.00055	0.01152	AT5G08640, AT3G59030, AT2G36790, AT5G48100, AT5G07990, AT5G13930
amino acid derivative metabolic process							7 out of 164 genes, 4.3%	207 out of 27235 genes, 0.8%	0.00026	0.00846	AT5G08640, AT4G08920, AT3G59030, AT2G36790, AT5G48100, AT5G07990, AT5G13930
anatomical structure morphogenesis							6 out of 164 genes, 3.7%	274 out of 27235 genes, 1.0%	0.00645	0.03746	AT2G37630, AT3G44750, AT5G16560, AT1G32240, AT1G16060, AT1G04110
alcohol catabolic process	7 out of 469 genes, 1.5%	95 out of 27235 genes, 0.3%	0.00128	0.01261	AT1G76550, AT1G13440, AT5G08570, AT4G29130, AT4G26270, AT5G63680, AT1G71180
ammonium transport	2 out of 469 genes, 0.4%	2 out of 27235 genes, 0.0%	0.00029	0.00667	AT4G13510, AT2G38290
aromatic compound biosynthetic process							7 out of 164 genes, 4.3%	161 out of 27235 genes, 0.6%	5.66e-05	0.0025	AT5G08640, AT1G08250, AT3G59030, AT2G36790, AT5G48100, AT5G07990, AT5G13930
axis specification							4 out of 164 genes, 2.4%	34 out of 27235 genes, 0.1%	5.1e-05	0.00267	AT2G37630, AT3G44750, AT5G16560, AT1G32240
biological regulation	78 out of 469 genes, 16.6%	3218 out of 27235 genes, 11.8%	0.00114	0.01227	AT1G12630, AT1G50640, AT5G45710, AT1G28360, AT1G32330, AT5G39660, AT2G46790, AT5G47230, AT1G25550, AT4G29130, AT5G65420, AT5G17300, AT5G47220, AT4G17230, AT3G15353, AT2G19810, AT1G76880, AT3G62420, AT1G45249, AT5G37770, AT5G43700, AT1G29860, AT1G75780, AT1G35710, AT5G47910, AT5G13820, AT3G18380, AT1G78080, AT5G54470, AT1G03840, AT3G11410, AT1G08570, AT2G28710, AT3G03300, AT4G32890, AT5G59570, AT1…		33 out of 164 genes, 20.1%	3218 out of 27235 genes, 11.8%	0.00149	0.01436	AT3G30530, AT2G38090, AT1G16060, AT2G23170, AT1G72210, AT1G15550, AT3G49350, AT1G51700, AT1G04110, AT1G26780, AT2G24710, AT4G08920, AT5G57520, AT1G75390, AT1G32240, AT4G38620, AT5G61890, AT3G47570, AT4G39070, AT3G16770, AT4G23810, AT5G43270, AT2G37630, AT4G17570, AT5G14420, AT2G40830, AT2G36830, AT2G29110, AT4G00150, AT1G66350, AT2G41900, AT1G68550, AT5G13930
biopolymer modification	46 out of 469 genes, 9.8%	1716 out of 27235 genes, 6.3%	0.00201	0.0192	AT3G28480, AT3G03300, AT2G02250, AT2G46370, AT1G74360, AT1G61390, AT5G25110, AT2G40180, AT2G05940, AT1G12990, AT5G62740, AT5G60710, AT4G31020, AT1G70520, AT5G14720, AT4G37240, AT5G01830, AT4G36950, AT3G07360, AT1G65790, AT1G67880, AT1G20270, AT3G23280, AT4G13000, AT3G53000, AT4G03230, AT5G03140, AT1G72280, AT3G28490, AT4G26890, AT1G67820, AT5G64660, AT1G35710, AT2G30110, AT5G22250, AT1G07430, AT2…		22 out of 164 genes, 13.4%	1716 out of 27235 genes, 6.3%	0.00065	0.01176	AT5G48380, AT4G08920, AT1G66910, AT3G47570, AT3G25490, AT5G63940, AT4G21060, AT1G11410, AT1G67720, AT1G34300, AT5G14420, AT1G16260, AT2G17220, AT1G66920, AT1G77280, AT3G61920, AT5G60900, AT1G12220, AT3G51550, AT4G29050, AT4G10780, AT4G34320
biosynthetic process							25 out of 164 genes, 15.2%	2451 out of 27235 genes, 9.0%	0.00635	0.03672	AT3G14440, AT5G08640, AT5G40850, AT1G80340, AT4G21060, AT5G39990, AT2G01290, AT5G65140, AT5G07990, AT5G14420, AT1G08250, AT1G07930, AT5G48100, AT3G25110, AT3G61920, AT1G12220, AT1G35910, AT1G15550, AT4G10780, AT2G36790, AT3G59030, AT5G16390, AT4G34320, AT5G13930, AT4G19460
calcium ion homeostasis							2 out of 164 genes, 1.2%	23 out of 27235 genes, 0.1%	0.00839	0.04353	AT2G24710, AT2G29110
carbohydrate catabolic process	8 out of 469 genes, 1.7%	149 out of 27235 genes, 0.5%	0.00439	0.03942	AT4G26140, AT4G29130, AT4G26270, AT1G13440, AT1G76550, AT5G08570, AT5G63680, AT1G71180
carbohydrate metabolic process	30 out of 469 genes, 6.4%	789 out of 27235 genes, 2.9%	5.11e-05	0	AT4G26140, AT4G02280, AT1G23870, AT4G37870, AT4G26270, AT1G70290, AT5G49190, AT1G13440, AT1G02460, AT1G70090, AT4G16260, AT5G57655, AT1G71180, AT1G12990, AT4G29130, AT3G02570, AT3G43190, AT1G15380, AT1G12780, AT1G76550, AT3G16910, AT3G47000, AT5G08570, AT3G57270, AT5G18670, AT4G19810, AT1G80160, AT1G67880, AT5G63680, AT3G13750
carboxylic acid biosynthetic process							5 out of 164 genes, 3.0%	147 out of 27235 genes, 0.5%	0.002	0.01822	AT3G14440, AT1G15550, AT5G16390, AT3G25110, AT1G80340
cell death							3 out of 164 genes, 1.8%	69 out of 27235 genes, 0.3%	0.00839	0.04435	AT3G16770, AT4G08920, AT1G12220
cell wall modification	8 out of 469 genes, 1.7%	104 out of 27235 genes, 0.4%	0.00044	0.00733	AT3G43270, AT1G02810, AT1G11580, AT2G45220, AT4G38400, AT1G23200, AT4G33220, AT1G53840
cell wall organization	11 out of 469 genes, 2.3%	225 out of 27235 genes, 0.8%	0.00191	0.01918	AT3G43270, AT5G57550, AT1G02810, AT3G47540, AT1G11580, AT2G43590, AT2G45220, AT4G38400, AT4G33220, AT1G23200, AT1G53840
cellular amino acid and derivative metabolic process							8 out of 164 genes, 4.9%	486 out of 27235 genes, 1.8%	0.00946	0.04658	AT5G08640, AT1G08250, AT4G08920, AT5G48100, AT2G36790, AT3G59030, AT5G07990, AT5G13930
cellular aromatic compound metabolic process							9 out of 164 genes, 5.5%	271 out of 27235 genes, 1.0%	4.13e-05	0.00308	AT5G14420, AT5G08640, AT1G08250, AT4G08920, AT5G48100, AT2G36790, AT3G59030, AT5G07990, AT5G13930
cellular biosynthetic process							23 out of 164 genes, 14.0%	2249 out of 27235 genes, 8.3%	0.00858	0.0431	AT3G14440, AT5G08640, AT5G40850, AT1G80340, AT4G21060, AT2G01290, AT5G65140, AT5G07990, AT5G14420, AT1G08250, AT1G07930, AT5G48100, AT3G25110, AT3G61920, AT1G12220, AT1G35910, AT1G15550, AT4G10780, AT2G36790, AT3G59030, AT5G16390, AT4G34320, AT5G13930
cellular alcohol metabolic process	15 out of 469 genes, 3.2%	227 out of 27235 genes, 0.8%	1.04e-05	0	AT4G33770, AT3G02040, AT4G29130, AT1G12570, AT4G37870, AT4G26270, AT1G12780, AT1G13440, AT1G76550, AT5G08570, AT4G37760, AT5G41080, AT4G08170, AT5G63680, AT1G71180
cellular calcium ion homeostasis							2 out of 164 genes, 1.2%	23 out of 27235 genes, 0.1%	0.00839	0.04418	AT2G24710, AT2G29110
cellular carbohydrate biosynthetic process	9 out of 469 genes, 1.9%	166 out of 27235 genes, 0.6%	0.00242	0.02	AT4G02280, AT1G23870, AT4G37870, AT3G43190, AT1G70290, AT1G12780, AT5G49190, AT1G13440, AT5G18670
cellular carbohydrate catabolic process	8 out of 469 genes, 1.7%	148 out of 27235 genes, 0.5%	0.00422	0.03415	AT4G26140, AT4G29130, AT4G26270, AT1G13440, AT1G76550, AT5G08570, AT5G63680, AT1G71180
cellular carbohydrate metabolic process	17 out of 469 genes, 3.6%	360 out of 27235 genes, 1.3%	0.00019	0	AT4G26140, AT4G02280, AT1G23870, AT4G37870, AT4G26270, AT1G70290, AT5G49190, AT1G13440, AT1G71180, AT4G29130, AT3G43190, AT1G12780, AT3G16910, AT1G76550, AT5G08570, AT5G18670, AT5G63680
cellular copper ion homeostasis	2 out of 469 genes, 0.4%	5 out of 27235 genes, 0.0%	0.00285	0.02667	AT3G09390, AT3G15353
copper ion homeostasis	2 out of 469 genes, 0.4%	5 out of 27235 genes, 0.0%	0.00285	0.02533	AT3G09390, AT3G15353
death							3 out of 164 genes, 1.8%	69 out of 27235 genes, 0.3%	0.00839	0.04371	AT3G16770, AT4G08920, AT1G12220
defense response to bacterium, incompatible interaction							2 out of 164 genes, 1.2%	24 out of 27235 genes, 0.1%	0.00911	0.04622	AT4G23810, AT1G12220
defense response, incompatible interaction	6 out of 469 genes, 1.3%	94 out of 27235 genes, 0.3%	0.00574	0.04514	AT3G04720, AT2G46370, AT3G12500, AT1G76680, AT1G55020, AT4G11650
disaccharide biosynthetic process	5 out of 469 genes, 1.1%	43 out of 27235 genes, 0.2%	0.00083	0.00757	AT5G49190, AT4G02280, AT1G23870, AT3G43190, AT1G70290
disaccharide metabolic process	6 out of 469 genes, 1.3%	77 out of 27235 genes, 0.3%	0.00213	0.01811	AT5G49190, AT4G26140, AT4G02280, AT1G23870, AT3G43190, AT1G70290
diterpenoid biosynthetic process							2 out of 164 genes, 1.2%	19 out of 27235 genes, 0.1%	0.00576	0.03593	AT1G15550, AT1G80340
diterpenoid metabolic process							2 out of 164 genes, 1.2%	24 out of 27235 genes, 0.1%	0.00911	0.0456	AT1G15550, AT1G80340
ethylene mediated signaling pathway	5 out of 469 genes, 1.1%	41 out of 27235 genes, 0.2%	0.00066	0.00848	AT5G44210, AT5G47220, AT5G47230, AT3G12500, AT1G28360
external encapsulating structure organization	11 out of 469 genes, 2.3%	228 out of 27235 genes, 0.8%	0.00212	0.01882	AT3G43270, AT5G57550, AT1G02810, AT3G47540, AT1G11580, AT2G43590, AT2G45220, AT4G38400, AT4G33220, AT1G23200, AT1G53840
flavonoid biosynthetic process							6 out of 164 genes, 3.7%	48 out of 27235 genes, 0.2%	4.32e-07	0	AT5G08640, AT3G59030, AT2G36790, AT5G48100, AT5G07990, AT5G13930
flavonoid metabolic process							7 out of 164 genes, 4.3%	50 out of 27235 genes, 0.2%	2.02e-08	0	AT5G08640, AT4G08920, AT3G59030, AT2G36790, AT5G48100, AT5G07990, AT5G13930
gibberellic acid mediated signaling							3 out of 164 genes, 1.8%	22 out of 27235 genes, 0.1%	0.0003	0.00786	AT1G66350, AT1G15550, AT2G36830
gibberellin biosynthetic process							2 out of 164 genes, 1.2%	19 out of 27235 genes, 0.1%	0.00576	0.03655	AT1G15550, AT1G80340
gibberellin metabolic process							2 out of 164 genes, 1.2%	24 out of 27235 genes, 0.1%	0.00911	0.04685	AT1G15550, AT1G80340
gibberellin-mediated signaling							3 out of 164 genes, 1.8%	25 out of 27235 genes, 0.1%	0.00044	0.00903	AT1G66350, AT1G15550, AT2G36830
glucose catabolic process	6 out of 469 genes, 1.3%	84 out of 27235 genes, 0.3%	0.00331	0.02871	AT1G76550, AT1G13440, AT5G08570, AT4G26270, AT5G63680, AT1G71180
glucose mediated signaling	2 out of 469 genes, 0.4%	5 out of 27235 genes, 0.0%	0.00285	0.02621	AT4G29130, AT1G45249
glucose metabolic process	7 out of 469 genes, 1.5%	87 out of 27235 genes, 0.3%	0.00076	0.008	AT1G76550, AT1G13440, AT5G08570, AT4G37870, AT4G26270, AT5G63680, AT1G71180
glycolysis	5 out of 469 genes, 1.1%	55 out of 27235 genes, 0.2%	0.00254	0.01964	AT1G76550, AT1G13440, AT5G08570, AT4G26270, AT5G63680
hexose catabolic process	7 out of 469 genes, 1.5%	85 out of 27235 genes, 0.3%	0.00066	0.00824	AT1G76550, AT1G13440, AT5G08570, AT4G29130, AT4G26270, AT5G63680, AT1G71180
hexose mediated signaling	2 out of 469 genes, 0.4%	7 out of 27235 genes, 0.0%	0.00586	0.04944	AT4G29130, AT1G45249
hexose metabolic process	9 out of 469 genes, 1.9%	122 out of 27235 genes, 0.4%	0.00027	0	AT4G29130, AT4G37870, AT4G26270, AT1G12780, AT1G13440, AT1G76550, AT5G08570, AT5G63680, AT1G71180
immune response	8 out of 469 genes, 1.7%	147 out of 27235 genes, 0.5%	0.00405	0.03469	AT3G03300, AT2G46370, AT1G55020, AT5G47220, AT3G04720, AT1G76680, AT3G12500, AT4G11650
induced systemic resistance, jasmonic acid mediated signaling pathway	2 out of 469 genes, 0.4%	6 out of 27235 genes, 0.0%	0.00423	0.04121	AT5G47220, AT2G46370
inositol phosphate metabolic process	2 out of 469 genes, 0.4%	5 out of 27235 genes, 0.0%	0.00285	0.02576	AT4G33770, AT4G08170
inositol trisphosphate metabolic process	2 out of 469 genes, 0.4%	3 out of 27235 genes, 0.0%	0.00087	0.01263	AT4G33770, AT4G08170
jasmonic acid and ethylene-dependent systemic resistance	4 out of 469 genes, 0.9%	32 out of 27235 genes, 0.1%	0.00213	0.01846	AT2G46370, AT3G12500, AT1G76680, AT1G55020
monosaccharide catabolic process	7 out of 469 genes, 1.5%	90 out of 27235 genes, 0.3%	0.00093	0.01231	AT1G76550, AT1G13440, AT5G08570, AT4G29130, AT4G26270, AT5G63680, AT1G71180
monosaccharide metabolic process	9 out of 469 genes, 1.9%	146 out of 27235 genes, 0.5%	0.00099	0.01116	AT4G29130, AT4G37870, AT4G26270, AT1G12780, AT1G13440, AT1G76550, AT5G08570, AT5G63680, AT1G71180
multi-organism process	19 out of 469 genes, 4.1%	469 out of 27235 genes, 1.7%	0.00056	0.00875	AT3G03300, AT2G46370, AT1G75800, AT1G55020, AT1G61390, AT4G03230, AT3G04720, AT2G38290, AT1G64780, AT1G19320, AT2G30110, AT2G38470, AT2G28790, AT2G15480, AT5G47220, AT1G76680, AT3G12500, AT4G11650, AT2G47800		9 out of 164 genes, 5.5%	469 out of 27235 genes, 1.7%	0.00223	0.01787	AT1G12220, AT5G38280, AT3G16770, AT3G44750, AT3G51550, AT1G11410, AT1G79670, AT4G23810, AT3G21220
organ morphogenesis							5 out of 164 genes, 3.0%	139 out of 27235 genes, 0.5%	0.00156	0.0145	AT2G37630, AT3G44750, AT5G16560, AT1G32240, AT1G16060
organic cation transport	2 out of 469 genes, 0.4%	2 out of 27235 genes, 0.0%	0.00029	0.00692	AT4G13510, AT2G38290
organic acid biosynthetic process							5 out of 164 genes, 3.0%	147 out of 27235 genes, 0.5%	0.002	0.01864	AT3G14440, AT1G15550, AT5G16390, AT3G25110, AT1G80340
pattern specification process							5 out of 164 genes, 3.0%	95 out of 27235 genes, 0.3%	0.00027	0.00815	AT2G37630, AT3G44750, AT5G16560, AT1G32240, AT3G21220
phenylpropanoid biosynthetic process							6 out of 164 genes, 3.7%	105 out of 27235 genes, 0.4%	4.27e-05	0.00286	AT5G08640, AT3G59030, AT2G36790, AT5G48100, AT5G07990, AT5G13930
phenylpropanoid metabolic process							7 out of 164 genes, 4.3%	120 out of 27235 genes, 0.4%	8.48e-06	0	AT5G08640, AT4G08920, AT3G59030, AT2G36790, AT5G48100, AT5G07990, AT5G13930
phosphate metabolic process							16 out of 164 genes, 9.8%	1074 out of 27235 genes, 3.9%	0.0008	0.01371	AT5G48380, AT4G08920, AT1G66910, AT3G47570, AT3G25490, AT5G63940, AT1G11410, AT1G67720, AT1G34300, AT1G16260, AT2G17220, AT1G66920, AT1G77280, AT5G60900, AT3G51550, AT4G29050
phosphorylation							16 out of 164 genes, 9.8%	1027 out of 27235 genes, 3.8%	0.00049	0.00875	AT5G48380, AT4G08920, AT1G66910, AT3G47570, AT3G25490, AT5G63940, AT1G11410, AT1G67720, AT1G34300, AT1G16260, AT2G17220, AT1G66920, AT1G77280, AT5G60900, AT3G51550, AT4G29050
phosphorus metabolic process							16 out of 164 genes, 9.8%	1075 out of 27235 genes, 3.9%	0.0008	0.01333	AT5G48380, AT4G08920, AT1G66910, AT3G47570, AT3G25490, AT5G63940, AT1G11410, AT1G67720, AT1G34300, AT1G16260, AT2G17220, AT1G66920, AT1G77280, AT5G60900, AT3G51550, AT4G29050
peptidyl-proline hydroxylation	4 out of 469 genes, 0.9%	11 out of 27235 genes, 0.0%	2.6e-05	0	AT5G66060, AT3G28480, AT1G20270, AT3G28490
peptidyl-proline hydroxylation to 4-hydroxy-L-proline	4 out of 469 genes, 0.9%	11 out of 27235 genes, 0.0%	2.6e-05	0	AT5G66060, AT3G28480, AT1G20270, AT3G28490
peptidyl-proline modification	4 out of 469 genes, 0.9%	11 out of 27235 genes, 0.0%	2.6e-05	0	AT5G66060, AT3G28480, AT1G20270, AT3G28490
polarity specification of adaxial/abaxial axis							4 out of 164 genes, 2.4%	16 out of 27235 genes, 0.1%	2.18e-06	0	AT2G37630, AT3G44750, AT5G16560, AT1G32240
post-embryonic development							7 out of 164 genes, 4.3%	293 out of 27235 genes, 1.1%	0.00205	0.01783	AT1G31814, AT5G16560, AT4G08920, AT1G32240, AT3G21220, AT1G80340, AT1G04110
post-translational protein modification							16 out of 164 genes, 9.8%	1168 out of 27235 genes, 4.3%	0.00189	0.01721	AT5G48380, AT4G08920, AT1G66910, AT3G47570, AT3G25490, AT5G63940, AT1G11410, AT1G67720, AT1G34300, AT1G16260, AT2G17220, AT1G66920, AT1G77280, AT5G60900, AT3G51550, AT4G29050
protein amino acid autophosphorylation							2 out of 164 genes, 1.2%	12 out of 27235 genes, 0.0%	0.00228	0.01837	AT3G51550, AT4G08920
protein amino acid phosphorylation							16 out of 164 genes, 9.8%	945 out of 27235 genes, 3.5%	0.00019	0.005	AT5G48380, AT4G08920, AT1G66910, AT3G47570, AT3G25490, AT5G63940, AT1G11410, AT1G67720, AT1G34300, AT1G16260, AT2G17220, AT1G66920, AT1G77280, AT5G60900, AT3G51550, AT4G29050
protein autoprocessing							2 out of 164 genes, 1.2%	12 out of 27235 genes, 0.0%	0.00228	0.01875	AT3G51550, AT4G08920
protein modification process	44 out of 469 genes, 9.4%	1656 out of 27235 genes, 6.1%	0.00296	0.02721	AT3G28480, AT2G02250, AT2G46370, AT1G74360, AT1G61390, AT5G25110, AT2G40180, AT2G05940, AT1G12990, AT5G62740, AT5G60710, AT4G31020, AT1G70520, AT5G14720, AT4G37240, AT5G01830, AT4G36950, AT3G07360, AT1G65790, AT1G67880, AT1G20270, AT3G23280, AT4G13000, AT3G53000, AT4G03230, AT5G03140, AT1G72280, AT3G28490, AT4G26890, AT1G67820, AT5G64660, AT1G35710, AT2G30110, AT1G07430, AT2G32800, AT3G20340, AT5…		22 out of 164 genes, 13.4%	1656 out of 27235 genes, 6.1%	0.0004	0.00966	AT5G48380, AT4G08920, AT1G66910, AT3G47570, AT3G25490, AT5G63940, AT4G21060, AT1G11410, AT1G67720, AT1G34300, AT5G14420, AT1G16260, AT2G17220, AT1G66920, AT1G77280, AT3G61920, AT5G60900, AT1G12220, AT3G51550, AT4G29050, AT4G10780, AT4G34320
regionalization							5 out of 164 genes, 3.0%	71 out of 27235 genes, 0.3%	7.03e-05	0.00211	AT2G37630, AT3G44750, AT5G16560, AT1G32240, AT3G21220
regulation of biological process	72 out of 469 genes, 15.4%	2903 out of 27235 genes, 10.7%	0.00098	0.01171	AT1G12630, AT1G50640, AT5G45710, AT1G28360, AT1G32330, AT5G39660, AT2G46790, AT5G47230, AT1G25550, AT4G29130, AT5G65420, AT5G17300, AT5G47220, AT4G17230, AT2G19810, AT1G76880, AT3G62420, AT1G45249, AT5G37770, AT5G43700, AT1G29860, AT1G35710, AT5G47910, AT3G18380, AT1G78080, AT5G54470, AT1G03840, AT3G11410, AT1G08570, AT2G28710, AT3G03300, AT4G32890, AT5G59570, AT1G26790, AT1G74360, AT2G46370, AT3…		29 out of 164 genes, 17.7%	2903 out of 27235 genes, 10.7%	0.00437	0.03127	AT1G26780, AT5G57520, AT4G08920, AT1G75390, AT4G38620, AT1G32240, AT5G61890, AT3G30530, AT4G39070, AT3G47570, AT3G16770, AT2G38090, AT5G43270, AT4G23810, AT1G16060, AT4G17570, AT2G37630, AT2G40830, AT2G36830, AT4G00150, AT1G66350, AT1G72210, AT2G41900, AT1G15550, AT3G49350, AT5G13930, AT1G68550, AT1G51700, AT1G04110
regulation of biosynthetic process	55 out of 469 genes, 11.7%	1654 out of 27235 genes, 6.1%	2.38e-06	0	AT4G32890, AT5G59570, AT1G26790, AT3G47500, AT1G12630, AT5G63160, AT5G44210, AT3G10040, AT1G71450, AT3G58710, AT1G29280, AT1G50640, AT5G45710, AT1G28360, AT5G67190, AT1G32330, AT5G39660, AT5G52510, AT5G47230, AT1G25550, AT5G50080, AT3G21270, AT5G17300, AT4G18170, AT5G47220, AT4G04450, AT1G62300, AT4G37260, AT4G17230, AT5G47390, AT3G49930, AT2G19810, AT1G76880, AT4G17500, AT1G69310, AT2G47520, AT3…		20 out of 164 genes, 12.2%	1654 out of 27235 genes, 6.1%	0.00231	0.018	AT1G26780, AT5G57520, AT1G75390, AT4G38620, AT1G32240, AT5G61890, AT3G30530, AT4G39070, AT2G38090, AT5G43270, AT4G23810, AT1G16060, AT2G37630, AT4G17570, AT4G00150, AT1G72210, AT2G41900, AT5G13930, AT1G68550, AT1G51700
regulation of cellular biosynthetic process	55 out of 469 genes, 11.7%	1654 out of 27235 genes, 6.1%	2.38e-06	0	AT4G32890, AT5G59570, AT1G26790, AT3G47500, AT1G12630, AT5G63160, AT5G44210, AT3G10040, AT1G71450, AT3G58710, AT1G29280, AT1G50640, AT5G45710, AT1G28360, AT5G67190, AT1G32330, AT5G39660, AT5G52510, AT5G47230, AT1G25550, AT5G50080, AT3G21270, AT5G17300, AT4G18170, AT5G47220, AT4G04450, AT1G62300, AT4G37260, AT4G17230, AT5G47390, AT3G49930, AT2G19810, AT1G76880, AT4G17500, AT1G69310, AT2G47520, AT3…		20 out of 164 genes, 12.2%	1654 out of 27235 genes, 6.1%	0.00231	0.01765	AT1G26780, AT5G57520, AT1G75390, AT4G38620, AT1G32240, AT5G61890, AT3G30530, AT4G39070, AT2G38090, AT5G43270, AT4G23810, AT1G16060, AT2G37630, AT4G17570, AT4G00150, AT1G72210, AT2G41900, AT5G13930, AT1G68550, AT1G51700
regulation of cellular metabolic process	55 out of 469 genes, 11.7%	1710 out of 27235 genes, 6.3%	6.34e-06	0	AT4G32890, AT5G59570, AT1G26790, AT3G47500, AT1G12630, AT5G63160, AT5G44210, AT3G10040, AT1G71450, AT3G58710, AT1G29280, AT1G50640, AT5G45710, AT1G28360, AT5G67190, AT1G32330, AT5G39660, AT5G52510, AT5G47230, AT1G25550, AT5G50080, AT3G21270, AT5G17300, AT4G18170, AT5G47220, AT4G04450, AT1G62300, AT4G37260, AT4G17230, AT5G47390, AT3G49930, AT2G19810, AT1G76880, AT4G17500, AT1G69310, AT2G47520, AT3…		20 out of 164 genes, 12.2%	1710 out of 27235 genes, 6.3%	0.00338	0.02462	AT1G26780, AT5G57520, AT1G75390, AT4G38620, AT1G32240, AT5G61890, AT3G30530, AT4G39070, AT2G38090, AT5G43270, AT4G23810, AT1G16060, AT2G37630, AT4G17570, AT4G00150, AT1G72210, AT2G41900, AT5G13930, AT1G68550, AT1G51700
regulation of cellular process	71 out of 469 genes, 15.1%	2712 out of 27235 genes, 10.0%	0.00023	0	AT1G12630, AT1G50640, AT5G45710, AT1G28360, AT1G32330, AT5G39660, AT2G46790, AT5G47230, AT1G25550, AT4G29130, AT5G65420, AT5G17300, AT5G47220, AT4G17230, AT2G19810, AT1G76880, AT3G62420, AT1G45249, AT5G37770, AT5G43700, AT1G29860, AT1G35710, AT5G47910, AT3G18380, AT1G78080, AT5G54470, AT1G03840, AT3G11410, AT1G08570, AT2G28710, AT4G32890, AT5G59570, AT1G26790, AT1G74360, AT2G46370, AT3G47500, AT5…		29 out of 164 genes, 17.7%	2712 out of 27235 genes, 10.0%	0.00161	0.01707	AT1G26780, AT5G57520, AT4G08920, AT1G75390, AT4G38620, AT1G32240, AT5G61890, AT3G30530, AT4G39070, AT3G47570, AT3G16770, AT2G38090, AT5G43270, AT4G23810, AT1G16060, AT4G17570, AT2G37630, AT2G40830, AT2G36830, AT4G00150, AT1G66350, AT1G72210, AT2G41900, AT1G15550, AT3G49350, AT5G13930, AT1G68550, AT1G51700, AT1G04110
regulation of gene expression	56 out of 469 genes, 11.9%	1696 out of 27235 genes, 6.2%	2.36e-06	0	AT4G32890, AT3G03300, AT5G59570, AT1G26790, AT3G47500, AT1G12630, AT5G63160, AT5G44210, AT3G10040, AT1G71450, AT3G58710, AT1G29280, AT1G50640, AT5G45710, AT1G28360, AT5G67190, AT1G32330, AT5G39660, AT5G52510, AT5G47230, AT1G25550, AT5G50080, AT3G21270, AT5G17300, AT4G18170, AT5G47220, AT4G04450, AT1G62300, AT4G37260, AT4G17230, AT5G47390, AT3G49930, AT2G19810, AT1G76880, AT4G17500, AT1G69310, AT2…		19 out of 164 genes, 11.6%	1696 out of 27235 genes, 6.2%	0.00672	0.0375	AT1G26780, AT5G57520, AT1G75390, AT4G38620, AT1G32240, AT5G61890, AT3G30530, AT4G39070, AT2G38090, AT5G43270, AT4G23810, AT1G16060, AT2G37630, AT4G17570, AT4G00150, AT1G72210, AT2G41900, AT1G68550, AT1G51700
regulation of macromolecule biosynthetic process	55 out of 469 genes, 11.7%	1636 out of 27235 genes, 6.0%	1.71e-06	0	AT4G32890, AT5G59570, AT1G26790, AT3G47500, AT1G12630, AT5G63160, AT5G44210, AT3G10040, AT1G71450, AT3G58710, AT1G29280, AT1G50640, AT5G45710, AT1G28360, AT5G67190, AT1G32330, AT5G39660, AT5G52510, AT5G47230, AT1G25550, AT5G50080, AT3G21270, AT5G17300, AT4G18170, AT5G47220, AT4G04450, AT1G62300, AT4G37260, AT4G17230, AT5G47390, AT3G49930, AT2G19810, AT1G76880, AT4G17500, AT1G69310, AT2G47520, AT3…		19 out of 164 genes, 11.6%	1636 out of 27235 genes, 6.0%	0.00461	0.03053	AT1G26780, AT5G57520, AT1G75390, AT4G38620, AT1G32240, AT5G61890, AT3G30530, AT4G39070, AT2G38090, AT5G43270, AT4G23810, AT1G16060, AT2G37630, AT4G17570, AT4G00150, AT1G72210, AT2G41900, AT1G68550, AT1G51700
regulation of macromolecule metabolic process	56 out of 469 genes, 11.9%	1740 out of 27235 genes, 6.4%	5.08e-06	0	AT4G32890, AT3G03300, AT5G59570, AT1G26790, AT3G47500, AT1G12630, AT5G63160, AT5G44210, AT3G10040, AT1G71450, AT3G58710, AT1G29280, AT1G50640, AT5G45710, AT1G28360, AT5G67190, AT1G32330, AT5G39660, AT5G52510, AT5G47230, AT1G25550, AT5G50080, AT3G21270, AT5G17300, AT4G18170, AT5G47220, AT4G04450, AT1G62300, AT4G37260, AT4G17230, AT5G47390, AT3G49930, AT2G19810, AT1G76880, AT4G17500, AT1G69310, AT2…		19 out of 164 genes, 11.6%	1740 out of 27235 genes, 6.4%	0.00872	0.04306	AT1G26780, AT5G57520, AT1G75390, AT4G38620, AT1G32240, AT5G61890, AT3G30530, AT4G39070, AT2G38090, AT5G43270, AT4G23810, AT1G16060, AT2G37630, AT4G17570, AT4G00150, AT1G72210, AT2G41900, AT1G68550, AT1G51700
regulation of metabolic process	56 out of 469 genes, 11.9%	1802 out of 27235 genes, 6.6%	1.4e-05	0	AT4G32890, AT3G03300, AT5G59570, AT1G26790, AT3G47500, AT1G12630, AT5G63160, AT5G44210, AT3G10040, AT1G71450, AT3G58710, AT1G29280, AT1G50640, AT5G45710, AT1G28360, AT5G67190, AT1G32330, AT5G39660, AT5G52510, AT5G47230, AT1G25550, AT5G50080, AT3G21270, AT5G17300, AT4G18170, AT5G47220, AT4G04450, AT1G62300, AT4G37260, AT4G17230, AT5G47390, AT3G49930, AT2G19810, AT1G76880, AT4G17500, AT1G69310, AT2…		20 out of 164 genes, 12.2%	1802 out of 27235 genes, 6.6%	0.00602	0.03567	AT1G26780, AT5G57520, AT1G75390, AT4G38620, AT1G32240, AT5G61890, AT3G30530, AT4G39070, AT2G38090, AT5G43270, AT4G23810, AT1G16060, AT2G37630, AT4G17570, AT4G00150, AT1G72210, AT2G41900, AT5G13930, AT1G68550, AT1G51700
regulation of nucleobase, nucleoside, nucleotide and nucleic acid metabolic process	54 out of 469 genes, 11.5%	1628 out of 27235 genes, 6.0%	3.19e-06	0	AT4G32890, AT5G59570, AT1G26790, AT3G47500, AT1G12630, AT5G63160, AT5G44210, AT3G10040, AT1G71450, AT3G58710, AT1G29280, AT1G50640, AT5G45710, AT1G28360, AT5G67190, AT1G32330, AT5G39660, AT5G52510, AT5G47230, AT1G25550, AT5G50080, AT3G21270, AT5G17300, AT4G18170, AT5G47220, AT4G04450, AT1G62300, AT4G37260, AT4G17230, AT5G47390, AT3G49930, AT2G19810, AT1G76880, AT4G17500, AT1G69310, AT2G47520, AT3…		19 out of 164 genes, 11.6%	1628 out of 27235 genes, 6.0%	0.00437	0.03071	AT1G26780, AT5G57520, AT1G75390, AT4G38620, AT1G32240, AT5G61890, AT3G30530, AT4G39070, AT2G38090, AT5G43270, AT4G23810, AT1G16060, AT2G37630, AT4G17570, AT4G00150, AT1G72210, AT2G41900, AT1G68550, AT1G51700
regulation of RNA metabolic process	34 out of 469 genes, 7.2%	940 out of 27235 genes, 3.5%	4.41e-05	0	AT4G32890, AT1G12630, AT5G63160, AT5G44210, AT1G71450, AT3G58710, AT1G29280, AT1G50640, AT5G45710, AT1G28360, AT5G67190, AT1G32330, AT5G47230, AT5G50080, AT4G18170, AT5G47220, AT4G04450, AT1G62300, AT4G37260, AT4G17500, AT1G69310, AT2G47520, AT3G62420, AT1G29860, AT1G70060, AT2G02710, AT5G49620, AT5G67300, AT4G01250, AT3G18380, AT1G78080, AT4G34410, AT2G38470, AT2G40340
regulation of transcription	54 out of 469 genes, 11.5%	1609 out of 27235 genes, 5.9%	2.26e-06	0	AT4G32890, AT5G59570, AT1G26790, AT3G47500, AT1G12630, AT5G63160, AT5G44210, AT3G10040, AT1G71450, AT3G58710, AT1G29280, AT1G50640, AT5G45710, AT1G28360, AT5G67190, AT1G32330, AT5G39660, AT5G52510, AT5G47230, AT1G25550, AT5G50080, AT3G21270, AT5G17300, AT4G18170, AT5G47220, AT4G04450, AT1G62300, AT4G37260, AT4G17230, AT5G47390, AT3G49930, AT2G19810, AT1G76880, AT4G17500, AT1G69310, AT2G47520, AT3…		19 out of 164 genes, 11.6%	1609 out of 27235 genes, 5.9%	0.00386	0.03	AT1G26780, AT5G57520, AT1G75390, AT4G38620, AT1G32240, AT5G61890, AT3G30530, AT4G39070, AT2G38090, AT5G43270, AT4G23810, AT1G16060, AT2G37630, AT4G17570, AT4G00150, AT1G72210, AT2G41900, AT1G68550, AT1G51700
regulation of transcription, DNA-dependent	34 out of 469 genes, 7.2%	934 out of 27235 genes, 3.4%	3.89e-05	0	AT4G32890, AT1G12630, AT5G63160, AT5G44210, AT1G71450, AT3G58710, AT1G29280, AT1G50640, AT5G45710, AT1G28360, AT5G67190, AT1G32330, AT5G47230, AT5G50080, AT4G18170, AT5G47220, AT4G04450, AT1G62300, AT4G37260, AT4G17500, AT1G69310, AT2G47520, AT3G62420, AT1G29860, AT1G70060, AT2G02710, AT5G49620, AT5G67300, AT4G01250, AT3G18380, AT1G78080, AT4G34410, AT2G38470, AT2G40340
response to abiotic stimulus	29 out of 469 genes, 6.2%	851 out of 27235 genes, 3.1%	0.00042	0.00759	AT1G32060, AT2G46370, AT1G79930, AT1G45249, AT4G27410, AT5G58070, AT3G05880, AT5G37770, AT5G12020, AT4G38180, AT1G52560, AT5G49620, AT1G75780, AT1G77120, AT5G67300, AT5G24470, AT3G14940, AT2G46790, AT5G47910, AT5G47230, AT1G30440, AT4G36990, AT2G40340, AT3G55370, AT3G11410, AT4G37260, AT2G36530, AT5G47390, AT2G47800		17 out of 164 genes, 10.4%	851 out of 27235 genes, 3.1%	1.61e-05	0	AT3G14440, AT4G08920, AT2G24710, AT4G38620, AT1G80340, AT5G25610, AT5G07990, AT2G37630, AT1G24620, AT2G36830, AT2G29110, AT1G01620, AT1G66350, AT1G15550, AT4G00430, AT5G03740, AT5G13930
response to abscisic acid stimulus	11 out of 469 genes, 2.3%	207 out of 27235 genes, 0.8%	0.00098	0.012	AT5G67300, AT1G55020, AT1G45249, AT3G02850, AT4G27410, AT3G05880, AT5G37770, AT3G11410, AT4G37260, AT5G47390, AT5G49620		6 out of 164 genes, 3.7%	207 out of 27235 genes, 0.8%	0.00163	0.01667	AT1G66350, AT5G59320, AT3G59030, AT4G38620, AT5G25610, AT5G03740
response to biotic stimulus	18 out of 469 genes, 3.8%	410 out of 27235 genes, 1.5%	0.0003	0.00643	AT3G03300, AT2G46370, AT1G75800, AT1G55020, AT3G04720, AT1G15520, AT2G38290, AT1G64780, AT1G19320, AT2G30110, AT2G38470, AT2G28790, AT2G15480, AT5G47220, AT1G76680, AT3G12500, AT4G11650, AT2G47800
response to chemical stimulus	33 out of 469 genes, 7.0%	1112 out of 27235 genes, 4.1%	0.00184	0.01875	AT3G03300, AT5G53590, AT2G46370, AT1G55020, AT4G27410, AT3G05880, AT5G44210, AT2G03800, AT1G15520, AT1G28360, AT1G28480, AT5G47230, AT1G72430, AT4G29130, AT3G02850, AT5G65420, AT5G47220, AT4G37260, AT3G12500, AT1G76680, AT5G47390, AT1G45249, AT1G13440, AT5G37770, AT3G04720, AT4G01070, AT4G37760, AT5G43700, AT1G52560, AT5G49620, AT5G67300, AT3G11410, AT3G13750		17 out of 164 genes, 10.4%	1112 out of 27235 genes, 4.1%	0.0004	0.00933	AT2G41480, AT2G30860, AT4G38620, AT5G17220, AT3G16770, AT5G25610, AT2G37630, AT4G00880, AT2G36830, AT2G23170, AT1G66350, AT5G59320, AT1G15550, AT3G59030, AT2G14960, AT5G03740, AT5G13930
response to endogenous stimulus	24 out of 469 genes, 5.1%	681 out of 27235 genes, 2.5%	0.00083	0.00778	AT5G53590, AT2G46370, AT1G55020, AT1G45249, AT4G27410, AT3G05880, AT5G44210, AT5G37770, AT5G43700, AT4G37760, AT3G04720, AT1G15520, AT1G28360, AT1G28480, AT5G49620, AT5G67300, AT5G47230, AT1G72430, AT3G02850, AT5G47220, AT3G11410, AT3G12500, AT4G37260, AT5G47390		14 out of 164 genes, 8.5%	681 out of 27235 genes, 2.5%	6.87e-05	0.00222	AT4G00880, AT2G37630, AT4G38620, AT2G36830, AT2G23170, AT1G66350, AT3G16770, AT5G59320, AT1G15550, AT3G59030, AT2G14960, AT5G25610, AT5G03740, AT5G13930
response to ethylene stimulus	10 out of 469 genes, 2.1%	126 out of 27235 genes, 0.5%	6.77e-05	0	AT5G67300, AT5G47230, AT5G44210, AT5G47220, AT3G04720, AT1G15520, AT3G12500, AT4G37260, AT5G47390, AT1G28360
response to gibberellin stimulus							5 out of 164 genes, 3.0%	91 out of 27235 genes, 0.3%	0.00022	0.0072	AT2G37630, AT1G66350, AT1G15550, AT4G38620, AT2G36830
response to heat	7 out of 469 genes, 1.5%	106 out of 27235 genes, 0.4%	0.00242	0.01964	AT5G37770, AT5G47910, AT5G12020, AT1G79930, AT4G36990, AT1G52560, AT2G40340
response to hormone stimulus	22 out of 469 genes, 4.7%	620 out of 27235 genes, 2.3%	0.00123	0.012	AT5G53590, AT2G46370, AT1G55020, AT1G45249, AT4G27410, AT3G05880, AT5G44210, AT5G37770, AT5G43700, AT3G04720, AT1G15520, AT1G28360, AT5G49620, AT5G67300, AT5G47230, AT1G72430, AT3G02850, AT5G47220, AT3G11410, AT3G12500, AT4G37260, AT5G47390		13 out of 164 genes, 7.9%	620 out of 27235 genes, 2.3%	0.0001	0.002	AT4G00880, AT2G37630, AT4G38620, AT2G36830, AT2G23170, AT1G66350, AT3G16770, AT5G59320, AT1G15550, AT3G59030, AT2G14960, AT5G25610, AT5G03740
response to hypoxia	3 out of 469 genes, 0.6%	14 out of 27235 genes, 0.1%	0.0016	0.01319	AT5G49190, AT5G54960, AT1G77120
response to jasmonic acid stimulus	9 out of 469 genes, 1.9%	134 out of 27235 genes, 0.5%	0.00053	0.00774	AT5G67300, AT2G46370, AT1G55020, AT5G47220, AT4G37760, AT1G15520, AT4G37260, AT1G28480, AT5G47390
response to light stimulus							8 out of 164 genes, 4.9%	339 out of 27235 genes, 1.2%	0.00108	0.01459	AT4G08920, AT2G24710, AT4G38620, AT2G29110, AT1G80340, AT1G15550, AT5G07990, AT5G13930
response to osmotic stress							8 out of 164 genes, 4.9%	222 out of 27235 genes, 0.8%	6.3e-05	0.00235	AT3G14440, AT2G37630, AT4G38620, AT2G36830, AT1G01620, AT1G66350, AT5G25610, AT5G03740
response to other organism	17 out of 469 genes, 3.6%	367 out of 27235 genes, 1.3%	0.00024	0	AT3G03300, AT2G46370, AT1G75800, AT1G55020, AT3G04720, AT2G38290, AT1G64780, AT1G19320, AT2G30110, AT2G38470, AT2G28790, AT2G15480, AT5G47220, AT1G76680, AT3G12500, AT2G47800, AT4G11650
response to radiation							8 out of 164 genes, 4.9%	350 out of 27235 genes, 1.3%	0.00132	0.01474	AT4G08920, AT2G24710, AT4G38620, AT2G29110, AT1G80340, AT1G15550, AT5G07990, AT5G13930
response to salt stress							8 out of 164 genes, 4.9%	199 out of 27235 genes, 0.7%	2.91e-05	0	AT3G14440, AT2G37630, AT4G38620, AT2G36830, AT1G01620, AT1G66350, AT5G25610, AT5G03740
response to stimulus	70 out of 469 genes, 14.9%	2527 out of 27235 genes, 9.3%	4.88e-05	0	AT1G32060, AT5G53590, AT1G55020, AT4G27410, AT2G02100, AT5G12020, AT2G03800, AT1G15520, AT1G28360, AT3G14940, AT2G46790, AT5G47230, AT1G30440, AT1G72430, AT4G36990, AT4G29130, AT5G65420, AT2G28790, AT5G47220, AT4G10270, AT1G45249, AT3G62550, AT5G37770, AT5G43700, AT4G37760, AT4G01070, AT1G52560, AT1G64780, AT5G65970, AT1G75780, AT4G10265, AT1G19320, AT5G47910, AT2G15480, AT3G11410, AT2G36530, AT3…		35 out of 164 genes, 21.3%	2527 out of 27235 genes, 9.3%	2.33e-06	0	AT2G41480, AT2G30860, AT1G80340, AT1G79670, AT1G01620, AT2G23170, AT5G38280, AT5G59320, AT4G00430, AT1G15550, AT5G03740, AT3G21220, AT3G14440, AT2G24710, AT4G08920, AT4G38620, AT5G17220, AT3G16770, AT5G63940, AT4G23810, AT5G25610, AT5G07990, AT2G37630, AT4G00880, AT1G24620, AT1G77280, AT2G36830, AT2G29110, AT1G12220, AT1G66350, AT4G10780, AT4G27190, AT3G59030, AT2G14960, AT5G13930
response to stress	45 out of 469 genes, 9.6%	1516 out of 27235 genes, 5.6%	0.00028	0.0008	AT3G03300, AT1G32060, AT2G46370, AT1G55020, AT4G27410, AT3G05880, AT2G02100, AT5G12020, AT3G14940, AT5G47230, AT4G36990, AT5G47220, AT5G54960, AT4G37260, AT3G12500, AT1G76680, AT5G47390, AT2G47800, AT1G79930, AT4G10270, AT1G45249, AT5G43580, AT5G58070, AT3G62550, AT5G49190, AT1G13440, AT5G37770, AT3G04720, AT4G37760, AT1G01720, AT1G52560, AT5G65970, AT5G49620, AT1G77120, AT5G67300, AT4G10265, AT5…		22 out of 164 genes, 13.4%	1516 out of 27235 genes, 5.6%	0.00011	0.0019	AT3G14440, AT2G41480, AT2G30860, AT4G08920, AT4G38620, AT3G16770, AT5G63940, AT4G23810, AT5G25610, AT2G37630, AT1G24620, AT1G77280, AT2G36830, AT1G01620, AT1G12220, AT1G66350, AT4G27190, AT4G00430, AT4G10780, AT5G03740, AT3G21220, AT5G13930
response to temperature stimulus	14 out of 469 genes, 3.0%	308 out of 27235 genes, 1.1%	0.00099	0.01143	AT2G46790, AT1G32060, AT5G47910, AT5G47230, AT1G79930, AT4G36990, AT2G40340, AT5G58070, AT3G05880, AT5G37770, AT5G12020, AT3G11410, AT1G52560, AT2G36530
response to UV							3 out of 164 genes, 1.8%	51 out of 27235 genes, 0.2%	0.00361	0.02717	AT4G38620, AT5G07990, AT5G13930
response to water							6 out of 164 genes, 3.7%	136 out of 27235 genes, 0.5%	0.00017	0.00522	AT3G14440, AT4G08920, AT4G00430, AT5G25610, AT5G03740, AT1G01620
response to water deprivation							6 out of 164 genes, 3.7%	127 out of 27235 genes, 0.5%	0.00012	0.00182	AT3G14440, AT4G08920, AT4G00430, AT5G25610, AT5G03740, AT1G01620
response to wounding	9 out of 469 genes, 1.9%	111 out of 27235 genes, 0.4%	0.00013	0	AT4G10265, AT4G10270, AT2G46370, AT1G55020, AT5G43580, AT4G37760, AT1G01720, AT1G76680, AT3G12500
RNA 3'-end processing	2 out of 469 genes, 0.4%	6 out of 27235 genes, 0.0%	0.00423	0.0406	AT2G25850, AT4G32850
RNA polyadenylation	2 out of 469 genes, 0.4%	6 out of 27235 genes, 0.0%	0.00423	0.04	AT2G25850, AT4G32850
secondary metabolic process							12 out of 164 genes, 7.3%	301 out of 27235 genes, 1.1%	3.13e-07	0	AT3G14440, AT2G30860, AT5G08640, AT4G08920, AT5G48100, AT5G17220, AT1G80340, AT1G15550, AT2G36790, AT3G59030, AT5G07990, AT5G13930
specification of axis polarity							4 out of 164 genes, 2.4%	17 out of 27235 genes, 0.1%	2.83e-06	0	AT2G37630, AT3G44750, AT5G16560, AT1G32240
specification of organ axis polarity							4 out of 164 genes, 2.4%	17 out of 27235 genes, 0.1%	2.83e-06	0	AT2G37630, AT3G44750, AT5G16560, AT1G32240
stomatal complex development							2 out of 164 genes, 1.2%	22 out of 27235 genes, 0.1%	0.00769	0.04152	AT3G21220, AT1G04110
trehalose biosynthetic process							2 out of 164 genes, 1.2%	20 out of 27235 genes, 0.1%	0.00637	0.03774	AT5G65140, AT1G35910
trehalose metabolic process							2 out of 164 genes, 1.2%	22 out of 27235 genes, 0.1%	0.00769	0.04215	AT5G65140, AT1G35910
two-component signal transduction system (phosphorelay)	5 out of 469 genes, 1.1%	59 out of 27235 genes, 0.2%	0.00345	0.03206	AT5G44210, AT5G47220, AT5G47230, AT3G12500, AT1G28360

## Sheet: Q_69
up regulated
Terms from the Process Ontology with p-value <= 0.05
Gene Ontology term	up-regulated						down-regulated
	Cluster frequency	Genome frequency of use	Raw P-value	Corrected P-value	Genes annotated to the term		Cluster frequency	Genome frequency of use	Raw P-value	Corrected P-value	Genes annotated to the term
protein folding	4 out of 22 genes, 18.2%	242 out of 27235 genes, 0.9%	3.92e-05	0.02	AT5G61790, AT5G42020, AT4G24190, AT3G13310		There were no GO nodes exceeding the p-value cutoff of 0.05
response to hypoxia	2 out of 22 genes, 9.1%	14 out of 27235 genes, 0.1%	5.63e-05	0.01	AT5G54960, AT1G77120
response to stress	7 out of 22 genes, 31.8%	1516 out of 27235 genes, 5.6%	0.00013	0.03333	AT5G42020, AT4G24190, AT4G10270, AT5G54960, AT5G57560, AT3G62550, AT1G77120

## Sheet: Q_24
up regulated
Terms from the Process Ontology with p-value <= 0.05
Gene Ontology term	up-regulated						down-regulated
	Cluster frequency	Genome frequency of use	Raw P-value	Corrected P-value	Genes annotated to the term		Cluster frequency	Genome frequency of use	Raw P-value	Corrected P-value	Genes annotated to the term
alcohol biosynthetic process							2 out of 38 genes, 5.3%	50 out of 27235 genes, 0.2%	0.00222	0.032	AT3G04120, AT4G37870
ethylene mediated signaling pathway							2 out of 38 genes, 5.3%	41 out of 27235 genes, 0.2%	0.0015	0.02154	AT3G23240, AT3G16770
gluconeogenesis							2 out of 38 genes, 5.3%	11 out of 27235 genes, 0.0%	0.0001	0.005	AT3G04120, AT4G37870
hexose biosynthetic process							2 out of 38 genes, 5.3%	24 out of 27235 genes, 0.1%	0.00051	0.01	AT3G04120, AT4G37870
monosaccharide biosynthetic process							2 out of 38 genes, 5.3%	30 out of 27235 genes, 0.1%	0.0008	0.00909	AT3G04120, AT4G37870
pyruvate metabolic process							2 out of 38 genes, 5.3%	25 out of 27235 genes, 0.1%	0.00055	0.00889	AT3G04120, AT4G37870
protein folding	4 out of 22 genes, 18.2%	242 out of 27235 genes, 0.9%	3.92e-05	0	AT5G61790, AT5G42020, AT4G24190, AT1G80920
response to chemical stimulus							11 out of 38 genes, 28.9%	1112 out of 27235 genes, 4.1%	2.18e-07	0	AT5G58400, AT3G04120, AT2G37330, AT3G27810, AT3G06490, AT3G16770, AT3G23240, AT5G59320, AT4G27670, AT5G05340, AT5G13930
response to endogenous stimulus							6 out of 38 genes, 15.8%	681 out of 27235 genes, 2.5%	0.00033	0.00857	AT3G23240, AT3G16770, AT5G59320, AT3G27810, AT3G06490, AT5G13930
response to ethylene stimulus							3 out of 38 genes, 7.9%	126 out of 27235 genes, 0.5%	0.00072	0.008	AT3G23240, AT3G16770, AT3G06490
response to hydrogen peroxide							2 out of 38 genes, 5.3%	31 out of 27235 genes, 0.1%	0.00085	0.01	AT3G04120, AT4G27670
response to jasmonic acid stimulus							4 out of 38 genes, 10.5%	134 out of 27235 genes, 0.5%	3.63e-05	0	AT3G23240, AT3G27810, AT3G06490, AT5G13930
response to oxidative stress							5 out of 38 genes, 13.2%	202 out of 27235 genes, 0.7%	8.78e-06	0	AT5G58400, AT3G04120, AT5G05340, AT4G27670, AT5G13930
response to reactive oxygen species							2 out of 38 genes, 5.3%	44 out of 27235 genes, 0.2%	0.00172	0.02571	AT3G04120, AT4G27670
response to stimulus							12 out of 38 genes, 31.6%	2527 out of 27235 genes, 9.3%	0.0001	0.004	AT5G58400, AT3G04120, AT2G37330, AT3G27810, AT3G06490, AT3G16770, AT3G23240, AT5G59320, AT5G05340, AT4G27670, AT5G13930, AT1G77120
response to stress							9 out of 38 genes, 23.7%	1516 out of 27235 genes, 5.6%	0.00018	0.01	AT5G58400, AT3G04120, AT3G06490, AT3G16770, AT3G23240, AT4G27670, AT5G05340, AT1G77120, AT5G13930
two-component signal transduction system (phosphorelay)							2 out of 38 genes, 5.3%	59 out of 27235 genes, 0.2%	0.00308	0.05	AT3G23240, AT3G16770
down regulated
Terms from the Process Ontology with p-value <= 0.05

## Sheet: QP_0
up regulated
Terms from the Process Ontology with p-value <= 0.05
Gene Ontology term	up-regulated						down-regulated
	Cluster frequency	Genome frequency of use	Raw P-value	Corrected P-value	Genes annotated to the term		Cluster frequency	Genome frequency of use	Raw P-value	Corrected P-value	Genes annotated to the term
4-hydroxyproline metabolic process	4 out of 297 genes, 1.3%	11 out of 27235 genes, 0.0%	4.3e-06	0	AT5G66060, AT3G28480, AT1G20270, AT3G28490
axis specification							2 out of 82 genes, 2.4%	34 out of 27235 genes, 0.1%	0.00471	0.03214	AT5G16560, AT1G15750
carbohydrate biosynthetic process							5 out of 82 genes, 6.1%	241 out of 27235 genes, 0.9%	0.00081	0.02	AT5G16910, AT5G39990, AT3G03050, AT5G15050, AT2G01290
carboxylic acid biosynthetic process							4 out of 82 genes, 4.9%	147 out of 27235 genes, 0.5%	0.00102	0.02333	AT1G15550, AT3G25110, AT4G32980, AT1G80340
diterpenoid biosynthetic process							3 out of 82 genes, 3.7%	19 out of 27235 genes, 0.1%	2.46e-05	0.00286	AT1G15550, AT4G32980, AT1G80340
diterpenoid metabolic process							3 out of 82 genes, 3.7%	24 out of 27235 genes, 0.1%	5.08e-05	0.00222	AT1G15550, AT4G32980, AT1G80340
gibberellic acid mediated signaling							2 out of 82 genes, 2.4%	22 out of 27235 genes, 0.1%	0.00198	0.027	AT1G15550, AT1G74670
gibberellin biosynthetic process							3 out of 82 genes, 3.7%	19 out of 27235 genes, 0.1%	2.46e-05	0.00333	AT1G15550, AT4G32980, AT1G80340
gibberellin metabolic process							3 out of 82 genes, 3.7%	24 out of 27235 genes, 0.1%	5.08e-05	0.0025	AT1G15550, AT4G32980, AT1G80340
gibberellin-mediated signaling							2 out of 82 genes, 2.4%	25 out of 27235 genes, 0.1%	0.00256	0.02783	AT1G15550, AT1G74670
heterocycle metabolic process	9 out of 297 genes, 3.0%	185 out of 27235 genes, 0.7%	0.0002	0.008	AT3G28480, AT1G20270, AT5G66060, AT1G03475, AT1G74470, AT3G56400, AT1G66340, AT2G40890, AT3G28490
isoprenoid biosynthetic process							3 out of 82 genes, 3.7%	96 out of 27235 genes, 0.4%	0.00307	0.02667	AT1G15550, AT4G32980, AT1G80340
isoprenoid metabolic process							3 out of 82 genes, 3.7%	124 out of 27235 genes, 0.5%	0.00627	0.04258	AT1G15550, AT4G32980, AT1G80340
organic acid biosynthetic process							4 out of 82 genes, 4.9%	147 out of 27235 genes, 0.5%	0.00102	0.02471	AT1G15550, AT3G25110, AT4G32980, AT1G80340
peptidyl-proline hydroxylation	4 out of 297 genes, 1.3%	11 out of 27235 genes, 0.0%	4.3e-06	0	AT5G66060, AT3G28480, AT1G20270, AT3G28490
peptidyl-proline hydroxylation to 4-hydroxy-L-proline	4 out of 297 genes, 1.3%	11 out of 27235 genes, 0.0%	4.3e-06	0	AT5G66060, AT3G28480, AT1G20270, AT3G28490
peptidyl-proline modification	4 out of 297 genes, 1.3%	11 out of 27235 genes, 0.0%	4.3e-06	0	AT5G66060, AT3G28480, AT1G20270, AT3G28490
response to abiotic stimulus							13 out of 82 genes, 15.9%	851 out of 27235 genes, 3.1%	1.5e-06	0	AT1G32230, AT3G61890, AT4G34710, AT5G28540, AT4G32980, AT1G80340, AT3G15540, AT1G01620, AT1G15550, AT3G47340, AT4G35300, AT2G26150, AT5G03740
response to auxin stimulus							6 out of 82 genes, 7.3%	256 out of 27235 genes, 0.9%	0.00012	0.006	AT4G00880, AT3G12955, AT2G14960, AT3G15540, AT2G23170, AT1G15750
response to chemical stimulus							17 out of 82 genes, 20.7%	1112 out of 27235 genes, 4.1%	2.85e-08	0	AT2G41480, AT1G32230, AT2G14210, AT3G12955, AT2G26150, AT1G15520, AT1G15750, AT4G00880, AT3G61890, AT4G34710, AT2G23170, AT3G15540, AT1G15550, AT3G47340, AT2G14960, AT5G03740, AT1G74670
response to endogenous stimulus							13 out of 82 genes, 15.9%	681 out of 27235 genes, 2.5%	1.22e-07	0	AT4G00880, AT1G32230, AT3G61890, AT4G34710, AT3G15540, AT2G23170, AT3G12955, AT1G15550, AT1G15520, AT2G14960, AT5G03740, AT1G74670, AT1G15750
response to external stimulus							4 out of 82 genes, 4.9%	227 out of 27235 genes, 0.8%	0.00494	0.03103	AT3G47340, AT4G34710, AT2G14210, AT3G15540
response to hormone stimulus							13 out of 82 genes, 15.9%	620 out of 27235 genes, 2.3%	4.11e-08	0	AT4G00880, AT1G32230, AT3G61890, AT4G34710, AT3G15540, AT2G23170, AT3G12955, AT1G15550, AT1G15520, AT2G14960, AT5G03740, AT1G74670, AT1G15750
response to hypoxia	3 out of 297 genes, 1.0%	14 out of 27235 genes, 0.1%	0.00042	0.03	AT5G54960, AT3G52430, AT1G77120
response to jasmonic acid stimulus	7 out of 297 genes, 2.4%	134 out of 27235 genes, 0.5%	0.00068	0.04	AT5G67300, AT5G47220, AT3G56400, AT4G38620, AT5G47390, AT1G28480, AT4G35770
response to light stimulus							6 out of 82 genes, 7.3%	339 out of 27235 genes, 1.2%	0.00056	0.01833	AT1G15550, AT3G47340, AT2G26150, AT4G32980, AT1G80340, AT3G15540
response to nutrient levels							2 out of 82 genes, 2.4%	42 out of 27235 genes, 0.2%	0.00713	0.04909	AT3G47340, AT2G14210
response to osmotic stress							5 out of 82 genes, 6.1%	222 out of 27235 genes, 0.8%	0.00056	0.01692	AT1G32230, AT3G61890, AT4G34710, AT5G03740, AT1G01620
response to oxidative stress							4 out of 82 genes, 4.9%	202 out of 27235 genes, 0.7%	0.00327	0.0272	AT2G41480, AT1G32230, AT4G34710, AT2G26150
response to radiation							6 out of 82 genes, 7.3%	350 out of 27235 genes, 1.3%	0.00066	0.01571	AT1G15550, AT3G47340, AT2G26150, AT4G32980, AT1G80340, AT3G15540
response to red light							2 out of 82 genes, 2.4%	33 out of 27235 genes, 0.1%	0.00445	0.03385	AT1G15550, AT1G80340
response to red or far red light							3 out of 82 genes, 3.7%	110 out of 27235 genes, 0.4%	0.0045	0.03259	AT1G15550, AT4G32980, AT1G80340
response to salt stress							5 out of 82 genes, 6.1%	199 out of 27235 genes, 0.7%	0.00034	0.01273	AT1G32230, AT3G61890, AT4G34710, AT5G03740, AT1G01620
response to stimulus							27 out of 82 genes, 32.9%	2527 out of 27235 genes, 9.3%	2.47e-09	0	AT2G41480, AT1G32230, AT4G36000, AT4G32980, AT2G14210, AT1G80340, AT3G12955, AT5G63940, AT2G26150, AT1G15520, AT1G15750, AT4G38660, AT4G00880, AT1G19320, AT3G61890, AT4G34710, AT1G77280, AT5G28540, AT1G01620, AT2G23170, AT3G15540, AT1G15550, AT3G47340, AT4G35300, AT2G14960, AT5G03740, AT1G74670
response to stress	31 out of 297 genes, 10.4%	1516 out of 27235 genes, 5.6%	0.0006	0.04	AT1G32060, AT4G10270, AT4G38620, AT2G41010, AT1G45249, AT3G52430, AT5G58070, AT3G62550, AT3G05880, AT1G13440, AT3G47520, AT1G66340, AT5G63380, AT5G57560, AT4G35770, AT1G77120, AT5G67300, AT4G10265, AT2G47730, AT3G17790, AT5G06320, AT2G35980, AT2G40340, AT2G24570, AT5G47220, AT4G27190, AT3G56400, AT3G11410, AT5G54960, AT2G36530, AT5G47390		12 out of 82 genes, 14.6%	1516 out of 27235 genes, 5.6%	0.00188	0.02842	AT2G41480, AT1G32230, AT3G61890, AT4G34710, AT1G77280, AT5G28540, AT1G01620, AT5G63940, AT3G47340, AT4G35300, AT2G26150, AT5G03740
response to water deprivation							3 out of 82 genes, 3.7%	127 out of 27235 genes, 0.5%	0.0067	0.04625	AT4G35300, AT5G03740, AT1G01620
terpenoid biosynthetic process							3 out of 82 genes, 3.7%	61 out of 27235 genes, 0.2%	0.00083	0.02	AT1G15550, AT4G32980, AT1G80340
terpenoid metabolic process							3 out of 82 genes, 3.7%	88 out of 27235 genes, 0.3%	0.0024	0.02857	AT1G15550, AT4G32980, AT1G80340
unannotated							3 out of 82 genes, 3.7%	123 out of 27235 genes, 0.5%	0.00614	0.04	AT4G22758, AT2G26910, AT1G66950
xylem and phloem pattern formation							2 out of 82 genes, 2.4%	25 out of 27235 genes, 0.1%	0.00256	0.02909	AT5G16560, AT1G15750

[truncated: 3 more sheets: QP_1, QP_69, QP_24]
